# Supplementary material for: (Z)-2-(5-Chloro-2-oxoindolin-3-yl­idene)-N-methyl­hydrazinecarbothio­amide
Source: Acta Crystallogr Sect E Struct Rep Online. 2012 Mar 7;68(Pt 4):o964–5. doi: 10.1107/S1600536812007386 (PMC3354764; doi:10.1107/S1600536812007386)
Supplement: Supplementary file 2 [file e-68-0o964-Isup2.hkl]

# 
# h,k,l, Fc-squared, Fo-squared, sigma(Fo-squared) and status flag 
# 
data_I
_shelx_title ' l8a_0m in P2(1)2(1)2(1) (100K)' 
_shelx_refln_list_code          4 
_shelx_F_calc_maximum      146.34 
_exptl_crystal_F_000       552.00 
_reflns_d_resolution_high  0.6291 
 
loop_ 
 _symmetry_equiv_pos_as_xyz 
 'x, y, z' 
 '-x+1/2, -y, z+1/2' 
 '-x, y+1/2, -z+1/2' 
 'x+1/2, -y+1/2, -z' 
 
_cell_length_a     6.2558 
_cell_length_b    10.1449 
_cell_length_c    18.5682 
_cell_angle_alpha  90.000 
_cell_angle_beta   90.000 
_cell_angle_gamma  90.000 
 
_shelx_F_squared_multiplier     1.000 
 
loop_ 
 _refln_index_h 
 _refln_index_k 
 _refln_index_l 
 _refln_F_squared_calc 
 _refln_F_squared_meas 
 _refln_F_squared_sigma 
 _refln_observed_status 
   2   0   0     8282.19     8357.23     90.72 o 
   4   0   0        2.29       11.20      3.48 o 
   6   0   0     1879.65     1939.69     43.33 o 
   8   0   0        4.93       25.21     14.34 o 
   1   1   0       22.79       22.66      2.10 o 
   2   1   0        0.01        0.40      1.25 o 
   3   1   0     1130.72     1169.38     16.08 o 
   4   1   0       19.97       19.81      2.91 o 
   5   1   0        4.63        3.60      7.26 o 
   6   1   0      146.10      159.29      9.08 o 
   7   1   0      172.35      196.10     10.53 o 
   8   1   0        5.27       32.27     13.53 o 
   9   1   0       29.30       61.62     20.31 o 
   1   2   0      119.61      115.90      2.88 o 
   2   2   0        1.05       -0.84      0.84 o 
   3   2   0      281.77      256.73      6.26 o 
   4   2   0      648.32      644.73     12.36 o 
   5   2   0      447.00      440.63     11.44 o 
   6   2   0      368.36      369.68     11.51 o 
   7   2   0      593.47      581.51     20.39 o 
   8   2   0      245.21      267.58     39.11 o 
   9   2   0        0.03       18.66     16.81 o 
   1   3   0     1406.78     1488.09     12.41 o 
   2   3   0     3503.86     3540.35     26.83 o 
   3   3   0      452.25      415.85      5.80 o 
   4   3   0     1524.67     1505.56     19.62 o 
   5   3   0      168.92      187.30      8.49 o 
   6   3   0      171.32      149.25     10.20 o 
   7   3   0      173.96      180.88     14.08 o 
   8   3   0        0.69       17.18      9.35 o 
   9   3   0        1.11       31.82     18.39 o 
   0   4   0     6822.62     7379.64    242.43 o 
   1   4   0      513.78      510.97      8.45 o 
   2   4   0     5773.18     5972.40     39.30 o 
   3   4   0      532.56      501.91     13.83 o 
   4   4   0      993.33      961.26     12.94 o 
   5   4   0      810.24      797.71     25.89 o 
   6   4   0      259.96      233.13     10.35 o 
   7   4   0      406.56      400.08     12.40 o 
   8   4   0      175.61      169.39     20.51 o 
   9   4   0      152.96      160.08     31.40 o 
   1   5   0       84.34       79.66      4.02 o 
   2   5   0       40.78       36.05      2.94 o 
   3   5   0      158.98      141.03      5.00 o 
   4   5   0       21.35       22.04      3.83 o 
   5   5   0      241.80      244.72      9.68 o 
   6   5   0       19.40       28.62      5.03 o 
   7   5   0        9.21       12.15      7.37 o 
   8   5   0        1.54       11.06      8.56 o 
   9   5   0       29.60       57.04     23.33 o 
   0   6   0     5100.50     5598.56     80.47 o 
   1   6   0       74.18       73.82      4.43 o 
   2   6   0       73.35       57.31      3.56 o 
   3   6   0      521.40      452.65      9.36 o 
   4   6   0       41.52       26.37      4.34 o 
   5   6   0     1337.02     1364.10     24.48 o 
   6   6   0       20.86       21.39      7.86 o 
   7   6   0      398.18      426.14     28.04 o 
   8   6   0       25.16       30.95     12.21 o 
   9   6   0       13.18       14.42     19.47 o 
   1   7   0      409.76      399.49      8.75 o 
   2   7   0       13.38        8.60      3.10 o 
   3   7   0      139.95      123.72      9.48 o 
   4   7   0       29.19       38.70      5.50 o 
   5   7   0     1595.18     1582.36     28.36 o 
   6   7   0      180.85      233.03     17.94 o 
   7   7   0      852.59      908.80     30.08 o 
   8   7   0       14.52        4.79      8.89 o 
   0   8   0       19.67       16.31      5.93 o 
   1   8   0      170.39      157.16      6.77 o 
   2   8   0       82.36       75.70      5.90 o 
   3   8   0      192.62      199.10     16.66 o 
   4   8   0       15.40       13.24      8.78 o 
   5   8   0      258.32      252.41     17.98 o 
   6   8   0      150.13      131.06     14.73 o 
   7   8   0      134.96      119.26     15.34 o 
   8   8   0      238.65      263.51     25.81 o 
   1   9   0      887.38      864.65     14.34 o 
   2   9   0      217.58      202.34     18.78 o 
   3   9   0      152.22      134.58     21.30 o 
   4   9   0      201.90      219.26     27.71 o 
   5   9   0       58.64       76.39     18.37 o 
   6   9   0        0.02       -4.22     10.40 o 
   7   9   0        4.24       -4.10     14.13 o 
   8   9   0        3.87       10.70     10.94 o 
   0  10   0      151.74      115.16     10.73 o 
   1  10   0      469.71      459.53     11.07 o 
   2  10   0      255.43      279.03     32.32 o 
   3  10   0       23.12       19.27      7.20 o 
   4  10   0      133.75      170.26     25.90 o 
   5  10   0      105.49      113.98     23.90 o 
   6  10   0      618.05      620.87     44.13 o 
   7  10   0       11.64       23.16     11.86 o 
   1  11   0       16.74       22.32      4.53 o 
   2  11   0        5.34        5.49      3.91 o 
   3  11   0      254.99      234.24     16.47 o 
   4  11   0      188.49      212.44     29.87 o 
   5  11   0      183.14      191.24     30.09 o 
   6  11   0      137.90      180.05     21.94 o 
   7  11   0      383.30      353.78     87.09 o 
   0  12   0       97.78       96.39     10.89 o 
   1  12   0       37.52       31.01      5.02 o 
   2  12   0      211.85      231.08     14.27 o 
   3  12   0      356.11      381.78     17.14 o 
   4  12   0      224.87      216.65     22.18 o 
   5  12   0      121.11      126.75     18.56 o 
   6  12   0       21.42       23.25     12.50 o 
   1  13   0        0.12        2.42      4.38 o 
   2  13   0        9.76        3.40      7.07 o 
   3  13   0        0.25       -6.59      6.59 o 
   4  13   0      225.57      192.97     22.18 o 
   5  13   0      223.06      225.42     36.53 o 
   0  14   0      410.97      405.28     19.11 o 
   1  14   0        9.96        5.51      4.28 o 
   2  14   0      156.53      161.10     14.25 o 
   3  14   0      328.02      356.20     18.78 o 
   4  14   0      229.85      218.45     23.21 o 
   1  15   0      328.64      347.72     12.93 o 
   2  15   0       87.70      105.59     12.20 o 
   3  15   0        9.37        6.84      7.06 o 
   0  16   0      248.08      295.70     69.82 o 
   1  16   0        2.08        4.58      7.92 o 
   1   0   1      579.60      563.88      6.80 o 
   2   0   1     1830.32     1950.90     19.89 o 
   3   0   1      869.05      897.18     12.48 o 
   4   0   1      378.26      367.42      9.66 o 
   5   0   1       56.74       53.95      5.37 o 
   6   0   1       56.14       52.67      5.41 o 
   7   0   1      215.18      254.93     14.69 o 
   8   0   1        8.96       24.31      9.37 o 
  -9   1   1      233.00      263.50     34.71 o 
  -8   1   1       59.16       64.17      9.66 o 
  -7   1   1      314.44      347.24     13.81 o 
  -6   1   1      809.07      806.90     17.11 o 
  -5   1   1      810.32      783.36     19.82 o 
  -4   1   1     1382.42     1397.58     20.78 o 
  -3   1   1     2758.17     2756.10     26.11 o 
  -2   1   1      331.23      342.72      7.18 o 
  -1   1   1     1585.03     1572.27     17.80 o 
   0   1   1      119.86      115.55      1.79 o 
   1   1   1     1532.34     1552.82     17.88 o 
   2   1   1      321.24      333.84      6.18 o 
   3   1   1     2775.12     2764.32     26.29 o 
   4   1   1     1401.07     1402.15     20.83 o 
   5   1   1      804.83      774.22     31.22 o 
   6   1   1      830.09      834.90     38.53 o 
   7   1   1      312.33      336.26     12.46 o 
   8   1   1       60.25       84.00     28.31 o 
   9   1   1      238.33      243.03     33.70 o 
  -9   2   1       14.05       25.33     17.34 o 
  -8   2   1        1.85        0.43      8.51 o 
  -7   2   1       30.36       34.05      7.20 o 
  -6   2   1       71.00       64.64      6.06 o 
  -5   2   1      196.43      200.81      8.42 o 
  -4   2   1       12.69       12.20      2.96 o 
  -3   2   1     2013.22     2092.50     18.35 o 
  -2   2   1      397.06      397.93      5.13 o 
  -1   2   1      971.66      944.59      8.70 o 
   0   2   1     3199.76     3229.67     37.48 o 
   1   2   1      942.54      921.45      8.77 o 
   2   2   1      375.27      384.74      5.77 o 
   3   2   1     2035.70     2109.64     20.08 o 
   4   2   1        9.19        7.65      2.33 o 
   5   2   1      188.64      185.75      9.15 o 
   6   2   1       66.48       55.55      5.65 o 
   7   2   1       28.47       26.88      6.08 o 
   8   2   1        1.68       14.21      8.16 o 
   9   2   1       12.27       14.29     17.27 o 
  -9   3   1       21.01       10.28     16.18 o 
  -8   3   1       49.18       57.51     19.49 o 
  -7   3   1       33.07       31.18      7.58 o 
  -6   3   1      987.30     1002.30     21.92 o 
  -5   3   1      347.08      337.43     10.42 o 
  -4   3   1      639.05      640.67     12.37 o 
  -3   3   1     1315.10     1243.06     11.38 o 
  -2   3   1     1446.04     1519.13     14.57 o 
  -1   3   1     5562.57     5505.49     39.97 o 
   0   3   1      317.17      373.05      6.38 o 
   1   3   1     5542.95     5551.25     49.90 o 
   2   3   1     1475.54     1533.64     14.54 o 
   3   3   1     1319.47     1266.39     11.61 o 
   4   3   1      635.19      662.54      9.56 o 
   5   3   1      338.88      348.44     10.37 o 
   6   3   1      984.39      998.93     21.77 o 
   7   3   1       32.81       38.25      7.61 o 
   8   3   1       48.14       65.85     16.53 o 
   9   3   1       21.18       16.56     17.93 o 
  -9   4   1      133.17      191.99     32.71 o 
  -8   4   1      294.27      360.84     22.85 o 
  -7   4   1      199.71      232.78     11.86 o 
  -6   4   1      253.95      262.47      9.66 o 
  -5   4   1      381.01      357.36      9.51 o 
  -4   4   1      724.88      721.49     11.15 o 
  -3   4   1        8.40        9.11      3.01 o 
  -2   4   1     1292.43     1391.96     12.42 o 
  -1   4   1      498.99      473.45      7.00 o 
   0   4   1       91.96      109.96      4.16 o 
   1   4   1      514.12      495.18      7.43 o 
   2   4   1     1297.41     1423.53     12.07 o 
   3   4   1        6.86        5.37      1.85 o 
   4   4   1      726.68      758.13     11.31 o 
   5   4   1      383.37      360.17     10.44 o 
   6   4   1      270.36      278.35      8.95 o 
   7   4   1      200.41      220.76      9.57 o 
   8   4   1      296.61      293.89     26.23 o 
   9   4   1      132.68      144.69     19.83 o 
  -9   5   1      229.12      282.16     39.17 o 
  -8   5   1      163.30      198.32     20.65 o 
  -7   5   1      162.28      176.02     18.25 o 
  -6   5   1       39.51       46.56      6.56 o 
  -5   5   1      387.75      417.26     11.34 o 
  -4   5   1       50.80       45.54      5.81 o 
  -3   5   1      162.10      161.08      5.52 o 
  -2   5   1      375.89      402.56      7.96 o 
  -1   5   1      887.66      978.28     12.30 o 
   0   5   1     2346.49     2511.73     27.90 o 
   1   5   1      893.12      979.87     11.56 o 
   2   5   1      390.82      425.79      8.35 o 
   3   5   1      155.76      152.34      5.27 o 
   4   5   1       47.46       43.12      4.79 o 
   5   5   1      390.03      410.55     11.28 o 
   6   5   1       43.62       43.70      5.86 o 
   7   5   1      162.08      185.96     13.59 o 
   8   5   1      166.36      191.35     17.85 o 
   9   5   1      220.83      241.59     25.89 o 
  -9   6   1        9.98       43.97     21.61 o 
  -8   6   1       54.86       40.55     13.52 o 
  -7   6   1       90.70      111.51     14.29 o 
  -6   6   1       78.87       88.03     11.19 o 
  -5   6   1      160.18      176.41      9.95 o 
  -4   6   1     1807.41     1767.50     24.77 o 
  -3   6   1      730.61      706.84     14.34 o 
  -2   6   1     2230.98     2141.29     17.93 o 
  -1   6   1      272.66      257.79      7.42 o 
   0   6   1      279.65      240.80      8.21 o 
   1   6   1      286.97      271.77      6.70 o 
   2   6   1     2232.18     2138.63     21.58 o 
   3   6   1      716.84      669.13     13.10 o 
   4   6   1     1793.65     1723.54     24.44 o 
   5   6   1      149.90      159.08      8.63 o 
   6   6   1       74.40      103.27     11.85 o 
   7   6   1       90.23       94.71     12.82 o 
   8   6   1       54.19       46.39     11.43 o 
   9   6   1        8.81       13.28     20.15 o 
  -8   7   1       20.91        0.37     10.20 o 
  -7   7   1       16.10       36.88     10.40 o 
  -6   7   1       46.72       41.45      9.67 o 
  -5   7   1      371.98      349.65     14.03 o 
  -4   7   1        6.71        6.05      3.74 o 
  -3   7   1      420.25      430.99     13.46 o 
  -2   7   1      559.27      543.44     11.45 o 
  -1   7   1      769.26      750.72     13.96 o 
   0   7   1     1129.42     1131.02     15.04 o 
   1   7   1      782.88      766.93     11.97 o 
   2   7   1      561.63      537.11     12.46 o 
   3   7   1      418.25      433.26     18.09 o 
   4   7   1        8.66        2.98      3.87 o 
   5   7   1      367.30      363.07     23.12 o 
   6   7   1       48.21       58.85     15.80 o 
   7   7   1       17.01        3.44      7.27 o 
   8   7   1       20.14       32.06     11.07 o 
  -8   8   1      210.10      226.67     29.14 o 
  -7   8   1       20.40        8.41     13.59 o 
  -6   8   1      340.78      334.43     23.39 o 
  -5   8   1       16.06       15.51      8.34 o 
  -4   8   1      612.06      669.55     27.51 o 
  -3   8   1      443.88      415.07     41.54 o 
  -2   8   1      926.00      881.02     16.31 o 
  -1   8   1       64.83       66.04      5.03 o 
   0   8   1     1789.29     1798.64     20.81 o 
   1   8   1       65.32       69.12      5.18 o 
   2   8   1      905.75      877.11     26.50 o 
   3   8   1      462.27      454.21     20.88 o 
   4   8   1      619.69      609.14     27.38 o 
   5   8   1       16.65       13.89      8.05 o 
   6   8   1      336.23      352.93     20.99 o 
   7   8   1       22.14       17.62      8.60 o 
   8   8   1      213.12      225.78     24.11 o 
  -8   9   1       10.40       32.14     12.87 o 
  -7   9   1      115.18      112.36     17.57 o 
  -6   9   1      149.97      147.11     18.88 o 
  -5   9   1      101.10      103.24     21.20 o 
  -4   9   1      397.37      434.40     32.98 o 
  -3   9   1       43.36       55.74     14.78 o 
  -2   9   1      281.32      271.04     19.67 o 
  -1   9   1       60.56       62.07      5.23 o 
   0   9   1      198.88      171.86      9.57 o 
   1   9   1       63.96       64.36      5.77 o 
   2   9   1      271.32      265.86     11.74 o 
   3   9   1       38.73       39.22     14.39 o 
   4   9   1      389.68      397.16     31.13 o 
   5   9   1       97.42      109.53     16.82 o 
   6   9   1      154.78      135.22     21.28 o 
   7   9   1      115.92       92.41     15.22 o 
   8   9   1        9.75       30.37     12.65 o 
  -7  10   1       80.50       90.37     23.10 o 
  -6  10   1      239.28      237.41     33.15 o 
  -5  10   1      116.23      145.04     25.58 o 
  -4  10   1      717.63      736.98     43.60 o 
  -3  10   1      171.07      161.13     20.63 o 
  -2  10   1      619.70      605.30     13.65 o 
  -1  10   1       95.35       94.19      6.37 o 
   0  10   1      144.22      147.92      8.32 o 
   1  10   1       99.08       82.95      6.08 o 
   2  10   1      616.46      615.79     15.08 o 
   3  10   1      162.04      162.75     14.22 o 
   4  10   1      725.37      768.58     45.04 o 
   5  10   1      112.92      125.00     24.56 o 
   6  10   1      234.85      282.18     25.88 o 
   7  10   1       74.98       48.42     24.91 o 
  -7  11   1       99.19      106.22     18.32 o 
  -6  11   1       18.02       -9.16      9.16 o 
  -5  11   1       78.01       87.48     22.66 o 
  -4  11   1       38.87       48.96     17.03 o 
  -3  11   1      524.85      556.47     43.14 o 
  -2  11   1        3.01        5.49      4.05 o 
  -1  11   1      142.67      142.32      7.70 o 
   0  11   1       73.53       78.09      6.83 o 
   1  11   1      149.26      154.44      8.01 o 
   2  11   1        2.27        5.32      4.21 o 
   3  11   1      521.37      502.22     18.56 o 
   4  11   1       37.26       29.46     10.95 o 
   5  11   1       77.81       83.48     15.39 o 
   6  11   1       17.57       13.15     10.97 o 
   7  11   1      100.94      121.28     19.23 o 
  -6  12   1      163.53      166.63     21.99 o 
  -5  12   1       19.55       49.43     19.26 o 
  -4  12   1      233.98      202.23     30.51 o 
  -3  12   1      185.30      205.43     16.18 o 
  -2  12   1      647.42      686.72     25.24 o 
  -1  12   1      226.26      221.35      9.03 o 
   0  12   1      583.45      580.81     13.85 o 
   1  12   1      230.09      219.72      9.03 o 
   2  12   1      642.96      668.54     21.65 o 
   3  12   1      187.82      189.29     20.77 o 
   4  12   1      228.72      225.65     22.31 o 
   5  12   1       20.97       49.44     13.36 o 
   6  12   1      166.98      207.16     23.82 o 
  -5  13   1        9.47       15.15     10.87 o 
  -4  13   1       86.38       73.26     16.03 o 
  -3  13   1        0.39        6.76      7.39 o 
  -2  13   1       34.42       10.95      5.37 o 
  -1  13   1        3.90       -1.17      4.40 o 
   0  13   1      195.94      205.97     17.72 o 
   1  13   1        3.71        0.40      4.29 o 
   2  13   1       32.72       32.52      8.77 o 
   3  13   1        0.57       -4.98      5.33 o 
   4  13   1       84.61       97.54     24.00 o 
   5  13   1        9.20       12.04     15.04 o 
  -4  14   1       13.97        8.08     11.29 o 
  -3  14   1       27.88       30.68     12.35 o 
  -2  14   1       96.61       49.16      9.68 o 
  -1  14   1      198.45      196.00     13.01 o 
   0  14   1       19.73       20.76      5.01 o 
   1  14   1      193.14      201.16     11.08 o 
   2  14   1       95.58       86.99     11.05 o 
   3  14   1       30.18       19.91      8.13 o 
   4  14   1       14.16       -3.32     10.97 o 
  -3  15   1      291.45      275.83     23.81 o 
  -2  15   1       71.83       72.13     10.57 o 
  -1  15   1      179.17      174.34     12.08 o 
   0  15   1       14.77       20.48      6.42 o 
   1  15   1      175.56      189.91     16.75 o 
   2  15   1       72.95       91.68     15.46 o 
   3  15   1      302.72      311.53     39.14 o 
  -1  16   1       79.91       88.03     15.26 o 
   0  16   1       98.76       99.60      9.98 o 
   1  16   1       76.71       77.78     34.80 o 
   0   0   2      120.96      109.01      6.63 o 
   1   0   2     4838.91     4915.34     36.91 o 
   2   0   2     2066.24     2070.38     23.08 o 
   3   0   2      501.48      467.70      7.91 o 
   4   0   2     1427.40     1391.50     18.15 o 
   5   0   2      185.95      180.94      7.60 o 
   6   0   2      762.05      762.62     16.39 o 
   7   0   2       27.21       44.88      7.88 o 
   8   0   2      185.07      220.62     14.37 o 
  -9   1   2        9.70        8.97     14.48 o 
  -8   1   2      318.17      345.21     38.61 o 
  -7   1   2       18.60       13.09      5.20 o 
  -6   1   2      850.09      873.87     19.58 o 
  -5   1   2      346.97      352.64     13.70 o 
  -4   1   2      299.08      312.14      8.82 o 
  -3   1   2      794.31      810.75     10.83 o 
  -2   1   2     2271.09     2245.54     26.58 o 
  -1   1   2       47.22       45.89      2.40 o 
   0   1   2     5453.03     5578.27     32.20 o 
   2   1   2     2259.34     2269.20     19.90 o 
   3   1   2      802.29      820.34     10.78 o 
   4   1   2      303.89      343.04      8.52 o 
   5   1   2      346.30      350.54     10.23 o 
   6   1   2      841.45      855.33     17.09 o 
   7   1   2       17.93       18.07      8.72 o 
   8   1   2      328.30      370.37     23.83 o 
   9   1   2        8.96       23.14     17.97 o 
  -9   2   2       87.86       89.08     22.70 o 
  -8   2   2       93.31       87.88     13.99 o 
  -7   2   2     1149.60     1199.48     35.68 o 
  -6   2   2      649.71      668.81     19.27 o 
  -5   2   2     1085.39     1096.39     18.10 o 
  -4   2   2     1167.79     1157.87     15.20 o 
  -3   2   2      377.80      394.99      7.09 o 
  -2   2   2     1311.88     1320.53     12.69 o 
  -1   2   2     3111.53     3121.71     21.91 o 
   0   2   2      346.49      333.67      8.47 o 
   1   2   2     3162.65     3118.91     23.61 o 
   2   2   2     1311.25     1319.28     11.11 o 
   3   2   2      379.66      389.66      7.48 o 
   4   2   2     1138.38     1129.28     16.44 o 
   5   2   2     1097.91     1088.95     20.27 o 
   6   2   2      669.04      690.10     14.72 o 
   7   2   2     1147.43     1147.34     37.95 o 
   8   2   2       91.10      102.03     26.60 o 
   9   2   2       84.56      116.27     17.60 o 
  -9   3   2       44.84       59.39     21.24 o 
  -8   3   2      146.45      153.12     24.73 o 
  -7   3   2        9.30       12.99     15.24 o 
  -6   3   2      165.26      170.28     21.14 o 
  -5   3   2      842.86      841.91     15.97 o 
  -4   3   2       93.39       95.19      3.37 o 
  -3   3   2     1925.80     1995.15     15.71 o 
  -2   3   2      417.79      460.15      8.18 o 
  -1   3   2      223.00      236.02      5.57 o 
   0   3   2      910.96      878.56      8.69 o 
   1   3   2      235.92      250.08      9.62 o 
   2   3   2      395.60      427.73      7.27 o 
   3   3   2     1972.55     2029.68     16.91 o 
   4   3   2       89.19      100.62      4.48 o 
   5   3   2      858.22      858.12     18.29 o 
   6   3   2      164.92      173.29      9.92 o 
   7   3   2        6.98       15.90      6.87 o 
   8   3   2      148.58      194.39     22.23 o 
   9   3   2       43.34       63.03     14.72 o 
  -9   4   2       24.72       57.56     21.69 o 
  -8   4   2      250.22      307.73     25.49 o 
  -7   4   2       19.84       16.26      4.93 o 
  -6   4   2      547.26      549.84     13.40 o 
  -5   4   2      368.63      344.59      9.44 o 
  -4   4   2      560.91      544.72      9.91 o 
  -3   4   2       66.17       74.24      4.07 o 
  -2   4   2      640.50      610.11      8.57 o 
  -1   4   2       34.18       33.67      2.50 o 
   0   4   2     1176.71     1159.78     12.32 o 
   1   4   2       37.47       44.03      2.83 o 
   2   4   2      651.92      609.35     22.71 o 
   3   4   2       68.01       83.54      6.06 o 
   4   4   2      567.38      551.30     11.25 o 
   5   4   2      369.36      357.70      9.57 o 
   6   4   2      547.03      532.29     12.35 o 
   7   4   2       19.85       20.88      4.65 o 
   8   4   2      253.97      268.14     32.55 o 
   9   4   2       24.09       35.16     12.06 o 
  -9   5   2      210.89      228.32     36.03 o 
  -8   5   2       72.02       76.53     17.24 o 
  -7   5   2      331.37      376.64     18.39 o 
  -6   5   2      136.49      136.23      8.71 o 
  -5   5   2      389.25      359.30     12.05 o 
  -4   5   2       55.58       60.83      6.22 o 
  -3   5   2     1628.82     1629.88     21.37 o 
  -2   5   2     1062.50     1130.52     15.75 o 
  -1   5   2     1628.29     1657.14     16.21 o 
   0   5   2      495.20      492.56      8.29 o 
   1   5   2     1612.99     1656.76     16.92 o 
   2   5   2     1054.87     1158.78     16.97 o 
   3   5   2     1663.18     1700.63     19.02 o 
   4   5   2       52.58       55.46      5.08 o 
   5   5   2      409.53      386.18     10.98 o 
   6   5   2      136.88      125.89     12.15 o 
   7   5   2      322.14      366.76     19.56 o 
   8   5   2       71.33       84.50     13.30 o 
   9   5   2      215.74      208.26     35.77 o 
  -9   6   2        2.47       32.45     19.39 o 
  -8   6   2      127.89      135.53     38.07 o 
  -7   6   2       31.16       48.77     10.33 o 
  -6   6   2      188.77      216.03     15.93 o 
  -5   6   2      283.35      255.90     11.16 o 
  -4   6   2     1217.69     1203.67     20.00 o 
  -3   6   2       31.19       37.17      4.55 o 
  -2   6   2     1143.02     1166.67     12.70 o 
  -1   6   2     1764.11     1824.76     20.08 o 
   0   6   2       42.81       55.36      3.79 o 
   1   6   2     1782.71     1833.92     20.62 o 
   2   6   2     1155.54     1126.96     38.32 o 
   3   6   2       33.42       31.87      4.30 o 
   4   6   2     1201.56     1238.94     23.85 o 
   5   6   2      287.32      268.93     10.14 o 
   6   6   2      181.71      196.49     15.38 o 
   7   6   2       34.21       37.65     10.43 o 
   8   6   2      133.83      219.62     19.59 o 
   9   6   2        1.89        0.59     18.15 o 
  -8   7   2       76.12       38.33     15.95 o 
  -7   7   2      215.95      253.33     19.84 o 
  -6   7   2      291.34      327.14     19.36 o 
  -5   7   2      276.68      283.77     12.97 o 
  -4   7   2       66.30       66.38      7.31 o 
  -3   7   2     1871.80     1796.02     27.77 o 
  -2   7   2      870.90      879.47     14.02 o 
  -1   7   2     1060.57     1016.37     13.62 o 
   0   7   2      173.44      176.59      7.21 o 
   1   7   2     1057.68     1008.24     13.91 o 
   2   7   2      864.80      875.65     15.07 o 
   3   7   2     1904.08     1803.19     34.73 o 
   4   7   2       66.98       62.61      9.43 o 
   5   7   2      289.19      312.65     16.91 o 
   6   7   2      279.83      282.13     15.68 o 
   7   7   2      210.67      206.65     18.47 o 
   8   7   2       84.10       79.38     13.88 o 
  -8   8   2       28.97       54.87     23.70 o 
  -7   8   2       62.79       49.97     17.93 o 
  -6   8   2       34.59       42.80     10.84 o 
  -5   8   2      124.71      131.83     16.20 o 
  -4   8   2       26.73       22.41      6.42 o 
  -3   8   2      429.67      400.43     19.92 o 
  -2   8   2       16.75       17.97      3.53 o 
  -1   8   2     2014.00     1946.90     22.09 o 
   0   8   2       48.09       50.08      4.84 o 
   1   8   2     2051.50     1952.33     24.08 o 
   2   8   2       16.17       19.50      4.14 o 
   3   8   2      444.26      411.85     18.24 o 
   4   8   2       27.20       27.16      9.94 o 
   5   8   2      130.31      139.94     17.60 o 
   6   8   2       36.34       30.84      8.55 o 
   7   8   2       61.81       66.65     12.85 o 
   8   8   2       29.57       30.67     12.22 o 
  -8   9   2       28.20       42.18     24.00 o 
  -7   9   2       76.78       68.95     15.14 o 
  -6   9   2       99.07      109.92     16.94 o 
  -5   9   2      339.44      336.62     23.64 o 
  -4   9   2       14.30        8.36     11.53 o 
  -3   9   2      473.40      527.90     34.09 o 
  -2   9   2     1041.64     1013.91     18.76 o 
  -1   9   2      431.25      439.03     11.20 o 
   0   9   2     4465.61     4409.02     51.38 o 
   1   9   2      454.63      454.32     10.29 o 
   2   9   2      998.69      959.66     18.27 o 
   3   9   2      473.09      392.25     29.39 o 
   4   9   2       17.05       12.00     11.06 o 
   5   9   2      329.24      342.54     20.00 o 
   6   9   2       96.57      103.98     14.35 o 
   7   9   2       82.18       77.24     27.63 o 
   8   9   2       30.02       47.76     14.82 o 
  -7  10   2        8.27       -0.12     12.95 o 
  -6  10   2       23.45       26.85     16.08 o 
  -5  10   2       27.33       65.88     19.15 o 
  -4  10   2       51.05       42.17     15.80 o 
  -3  10   2      220.04      215.88     27.73 o 
  -2  10   2       11.28        9.52      4.12 o 
  -1  10   2      217.05      227.48      9.04 o 
   0  10   2        2.29       -0.91      3.54 o 
   1  10   2      217.31      223.41      7.95 o 
   2  10   2        9.63        3.94      3.74 o 
   3  10   2      225.36      211.01     14.53 o 
   4  10   2       46.98       55.12     15.43 o 
   5  10   2       27.35       34.00     11.67 o 
   6  10   2       22.60       12.97     10.40 o 
   7  10   2        9.13        7.55     13.58 o 
  -7  11   2       69.56       56.44     20.83 o 
  -6  11   2        7.84        3.57     12.96 o 
  -5  11   2      178.22      235.00     33.00 o 
  -4  11   2        2.45       -5.02     10.34 o 
  -3  11   2      433.32      428.19     17.25 o 
  -2  11   2       87.43       94.73      7.28 o 
  -1  11   2      920.12      943.87     22.01 o 
   0  11   2      385.26      387.40     11.18 o 
   1  11   2      910.59      935.38     21.34 o 
   2  11   2       86.20       91.53      7.07 o 
   3  11   2      433.70      441.96     20.30 o 
   4  11   2        2.67        6.13     11.05 o 
   5  11   2      180.48      199.30     21.66 o 
   6  11   2        8.83        0.82      9.82 o 
   7  11   2       69.80       69.45     15.94 o 
  -6  12   2       36.93       44.59     19.64 o 
  -5  12   2       89.10       64.77     20.31 o 
  -4  12   2      171.95      164.61     18.86 o 
  -3  12   2      184.76      193.25     13.60 o 
  -2  12   2      349.75      339.54     17.65 o 
  -1  12   2      358.48      381.82     10.97 o 
   0  12   2       34.18       27.08      5.33 o 
   1  12   2      359.37      352.14     10.66 o 
   2  12   2      351.04      345.58     16.32 o 
   3  12   2      186.55      218.39     16.63 o 
   4  12   2      167.02      154.18     19.08 o 
   5  12   2       91.77       90.15     16.65 o 
   6  12   2       34.00       49.27     14.83 o 
  -5  13   2      205.49      168.98     30.42 o 
  -4  13   2       47.51       58.83     14.60 o 
  -3  13   2      153.36      145.44     13.73 o 
  -2  13   2       32.76       34.14     12.67 o 
  -1  13   2      196.00      204.79     11.76 o 
   0  13   2      203.19      210.74     14.02 o 
   1  13   2      195.16      214.49     12.72 o 
   2  13   2       31.88       22.23     11.36 o 
   3  13   2      158.85      141.76     13.83 o 
   4  13   2       44.77       39.87     18.33 o 
   5  13   2      201.52      230.15     34.59 o 
  -4  14   2      123.23      114.92     18.09 o 
  -3  14   2       20.48        5.59      7.85 o 
  -2  14   2      208.65      214.27     15.97 o 
  -1  14   2       75.01       82.19      7.84 o 
   0  14   2       55.11       42.50      6.20 o 
   1  14   2       76.82       81.88      8.18 o 
   2  14   2      200.01      199.88     15.40 o 
   3  14   2       22.26       14.50     10.30 o 
   4  14   2      117.34      109.93     18.11 o 
  -3  15   2       61.08       34.20      9.31 o 
  -2  15   2       32.29       18.80     13.90 o 
  -1  15   2       45.02       42.34      6.64 o 
   0  15   2      136.26      142.04     11.10 o 
   1  15   2       46.35       61.15      7.56 o 
   2  15   2       31.65       38.42      8.77 o 
   3  15   2       58.02       64.73     10.73 o 
   0  16   2       34.99       23.96      7.72 o 
   1   0   3     5356.69     5383.93     45.11 o 
   2   0   3      103.04       98.07      2.84 o 
   3   0   3       20.70       13.29      2.32 o 
   4   0   3     1700.71     1699.78     20.33 o 
   5   0   3      885.26      912.92     17.98 o 
   6   0   3      273.28      284.97     17.31 o 
   7   0   3       18.24        3.64      7.68 o 
   8   0   3        5.02       18.36      9.18 o 
   9   0   3        2.16       14.25     13.06 o 
  -9   1   3       30.08       23.17     15.57 o 
  -8   1   3      123.66      161.99     17.97 o 
  -7   1   3      126.33      129.33     10.86 o 
  -6   1   3      625.38      631.29     16.68 o 
  -5   1   3      836.14      800.19     19.95 o 
  -4   1   3      546.50      523.57     15.75 o 
  -3   1   3       60.69       42.75      2.96 o 
  -2   1   3     1762.48     1745.39     27.64 o 
  -1   1   3    12321.26    12662.13    149.61 o 
   0   1   3      528.57      511.26      4.81 o 
   1   1   3    12402.88    12959.25    146.95 o 
   2   1   3     1747.82     1748.23     16.03 o 
   3   1   3       70.98       53.45      3.13 o 
   4   1   3      548.19      535.68      9.06 o 
   5   1   3      859.34      831.04     15.28 o 
   6   1   3      633.00      642.33     14.63 o 
   7   1   3      133.73      134.21     16.50 o 
   8   1   3      122.19      128.16     17.43 o 
   9   1   3       32.27       62.88     10.40 o 
  -9   2   3       24.13       10.55     10.28 o 
  -8   2   3       20.98        4.06      8.31 o 
  -7   2   3       34.52       23.00      8.04 o 
  -6   2   3      337.36      335.44     12.20 o 
  -5   2   3      922.63      880.29     16.26 o 
  -4   2   3       96.84       90.63      5.66 o 
  -3   2   3     1384.43     1390.30     15.43 o 
  -2   2   3     2007.45     2042.00     18.92 o 
  -1   2   3     1309.57     1380.76     14.02 o 
   0   2   3      880.54      804.67      9.45 o 
   1   2   3     1270.69     1334.39     13.27 o 
   2   2   3     2006.52     2082.41     15.92 o 
   3   2   3     1368.26     1348.68     14.06 o 
   4   2   3       96.38       84.98      4.97 o 
   5   2   3      915.42      921.36     16.79 o 
   6   2   3      330.32      328.49     10.24 o 
   7   2   3       37.94       42.88     11.13 o 
   8   2   3       22.51       12.31     16.62 o 
   9   2   3       25.92       53.76     25.20 o 
  -9   3   3      208.84      239.37     23.20 o 
  -8   3   3        6.63       19.67      9.03 o 
  -7   3   3      676.57      696.74     27.99 o 
  -6   3   3       89.34       81.00      9.20 o 
  -5   3   3       45.98       51.54      3.66 o 
  -4   3   3      620.08      604.68     11.72 o 
  -3   3   3      591.99      617.43      8.61 o 
  -2   3   3     1593.24     1526.71     36.97 o 
  -1   3   3     1522.73     1582.59     14.05 o 
   0   3   3       67.19       69.05      2.68 o 
   1   3   3     1511.56     1545.01     11.55 o 
   2   3   3     1612.00     1621.12     21.49 o 
   3   3   3      579.76      612.75      8.10 o 
   4   3   3      614.20      606.13      8.49 o 
   5   3   3       40.82       40.57      3.47 o 
   6   3   3       92.16       90.77      4.84 o 
   7   3   3      659.73      631.48     29.15 o 
   8   3   3        6.97        7.15     10.57 o 
   9   3   3      204.35      251.48     25.36 o 
  -8   4   3       33.03       40.86     16.93 o 
  -7   4   3      298.44      301.37     19.66 o 
  -6   4   3       24.77       13.85      4.14 o 
  -5   4   3      118.74      104.72      6.09 o 
  -4   4   3       33.81       32.52      3.46 o 
  -3   4   3      677.84      734.15     10.95 o 
  -2   4   3     1190.93     1125.86     13.38 o 
  -1   4   3      251.86      283.56      4.56 o 
   0   4   3     2558.76     2604.45     20.20 o 
   1   4   3      252.67      284.19      3.98 o 
   2   4   3     1184.98     1127.88     18.07 o 
   3   4   3      678.09      723.59     12.50 o 
   4   4   3       36.88       36.69      5.00 o 
   5   4   3      116.19      107.17      6.38 o 
   6   4   3       26.10       22.91      3.86 o 
   7   4   3      286.81      282.48     18.62 o 
   8   4   3       35.34       32.73     16.90 o 
   9   4   3      244.17      283.06     26.95 o 
  -8   5   3      149.79      197.79     28.93 o 
  -7   5   3        0.08        8.28      9.20 o 
  -6   5   3      284.52      272.03     11.18 o 
  -5   5   3      672.36      630.10     13.98 o 
  -4   5   3      141.21      157.57      7.73 o 
  -3   5   3      629.43      632.00     16.20 o 
  -2   5   3      192.50      214.26      6.39 o 
  -1   5   3     4025.79     4274.63     33.95 o 
   0   5   3        0.08        1.42      1.85 o 
   1   5   3     3967.63     4178.58     31.23 o 
   2   5   3      187.62      204.04      6.25 o 
   3   5   3      630.68      623.76     11.14 o 
   4   5   3      136.42      149.48     11.48 o 
   5   5   3      680.31      643.48     13.26 o 
   6   5   3      279.63      289.36     10.78 o 
   7   5   3        0.19        2.31      6.86 o 
   8   5   3      144.69      158.38     16.84 o 
   9   5   3       12.93       20.21     19.16 o 
  -9   6   3       40.63       59.85     22.86 o 
  -8   6   3       31.62       33.54     27.96 o 
  -7   6   3        4.04       11.97      7.94 o 
  -6   6   3      605.03      615.02     22.22 o 
  -5   6   3       82.72      100.94      8.43 o 
  -4   6   3      502.11      473.33     15.00 o 
  -3   6   3      936.75      934.22     20.26 o 
  -2   6   3      120.32      133.25      3.96 o 
  -1   6   3     2541.21     2496.63     21.23 o 
   0   6   3        6.57        6.38      2.55 o 
   1   6   3     2557.61     2525.85     23.53 o 
   2   6   3      114.04      122.85      5.46 o 
   3   6   3      937.99      893.70     17.68 o 
   4   6   3      499.51      500.00     12.61 o 
   5   6   3       84.21       93.93      8.07 o 
   6   6   3      597.59      574.64     19.34 o 
   7   6   3        3.93        9.05      8.24 o 
   8   6   3       30.54       25.09     10.31 o 
   9   6   3       41.14       44.92     22.57 o 
  -8   7   3       22.45      -13.53     29.26 o 
  -7   7   3       95.71       95.63     21.55 o 
  -6   7   3      321.29      339.32     19.38 o 
  -5   7   3      138.46      132.87     10.49 o 
  -4   7   3        0.96        0.62      4.66 o 
  -3   7   3      258.74      244.10     10.48 o 
  -2   7   3      305.03      290.06      7.41 o 
  -1   7   3      186.11      189.83      6.53 o 
   0   7   3      211.85      216.67      7.01 o 
   1   7   3      193.58      191.41      7.00 o 
   2   7   3      294.21      273.06      7.68 o 
   3   7   3      250.48      241.59     22.38 o 
   4   7   3        2.66       -2.13      3.38 o 
   5   7   3      141.53      141.66     11.38 o 
   6   7   3      329.12      340.85     16.92 o 
   7   7   3       93.15      103.58     14.23 o 
   8   7   3       23.23       29.38     10.60 o 
  -8   8   3       16.45       -3.80     18.49 o 
  -7   8   3      128.69      126.51     21.31 o 
  -6   8   3      917.70      909.44     34.95 o 
  -5   8   3      230.11      234.85     20.24 o 
  -4   8   3      277.87      252.17     14.10 o 
  -3   8   3      756.73      771.70     23.80 o 
  -2   8   3       86.54       80.79      5.67 o 
  -1   8   3      440.23      406.22     10.58 o 
   0   8   3     1642.89     1563.86     26.05 o 
   1   8   3      448.13      420.08      9.21 o 
   2   8   3      101.11       97.18      6.07 o 
   3   8   3      762.15      741.98     49.21 o 
   4   8   3      294.52      265.38     17.71 o 
   5   8   3      229.05      240.15     17.76 o 
   6   8   3      912.81      896.46     30.06 o 
   7   8   3      125.63      152.93     17.14 o 
   8   8   3       17.82        4.12     10.31 o 
  -8   9   3       51.24       85.73     27.43 o 
  -7   9   3       48.84       59.81     14.77 o 
  -6   9   3       56.10       81.63     15.19 o 
  -5   9   3      207.43      210.32     25.72 o 
  -4   9   3       40.32       42.33     11.04 o 
  -3   9   3      438.65      391.17     30.54 o 
  -2   9   3      153.70      167.23      7.86 o 
  -1   9   3       86.38       88.15      6.46 o 
   0   9   3       21.28       18.83      6.19 o 
   1   9   3       85.54       94.35      5.51 o 
   2   9   3      150.20      153.98      7.64 o 
   3   9   3      426.35      426.97     32.60 o 
   4   9   3       36.19       34.23      8.89 o 
   5   9   3      213.07      224.45     18.20 o 
   6   9   3       60.00       44.10     11.34 o 
   7   9   3       53.00       55.76     14.27 o 
   8   9   3       51.94       59.47     15.54 o 
  -7  10   3       70.23       46.80     14.51 o 
  -6  10   3      144.22      136.86     26.19 o 
  -5  10   3      269.48      258.38     31.97 o 
  -4  10   3      388.22      406.73     32.86 o 
  -3  10   3      447.58      430.38     19.47 o 
  -2  10   3      696.21      634.83     19.29 o 
  -1  10   3      170.95      167.85      8.22 o 
   0  10   3        7.35       13.09      4.04 o 
   1  10   3      170.47      150.13      7.39 o 
   2  10   3      694.55      671.82     13.27 o 
   3  10   3      455.70      468.56     17.21 o 
   4  10   3      395.39      381.00     22.94 o 
   5  10   3      276.86      295.53     45.93 o 
   6  10   3      141.23      129.18     16.18 o 
   7  10   3       64.97       38.27     20.04 o 
  -7  11   3      102.94      112.04     25.25 o 
  -6  11   3        6.87        6.60     12.63 o 
  -5  11   3      212.11      214.96     31.15 o 
  -4  11   3      233.82      222.94     30.02 o 
  -3  11   3       61.38       46.01     13.19 o 
  -2  11   3       97.29      100.36      7.42 o 
  -1  11   3       38.02       36.62      4.98 o 
   0  11   3      206.05      211.48      8.95 o 
   1  11   3       35.43       34.18      4.97 o 
   2  11   3       90.30       91.17      7.00 o 
   3  11   3       59.22       64.59      8.92 o 
   4  11   3      235.02      242.36     22.14 o 
   5  11   3      206.10      229.10     23.33 o 
   6  11   3        7.77       14.62     10.74 o 
   7  11   3      106.86      106.68     18.77 o 
  -6  12   3      241.86      247.71     35.50 o 
  -5  12   3        8.92       25.88     15.35 o 
  -4  12   3      108.17      128.96     21.23 o 
  -3  12   3       36.79       38.92      8.48 o 
  -2  12   3       44.55       31.85      8.20 o 
  -1  12   3      661.49      683.38     16.00 o 
   0  12   3       20.68       18.92      4.78 o 
   1  12   3      665.00      680.41     14.06 o 
   2  12   3       45.80       41.05      8.32 o 
   3  12   3       39.19       24.59     12.37 o 
   4  12   3      115.89       47.97     23.34 o 
   5  12   3        9.31       12.47     11.37 o 
   6  12   3      242.96      246.19     26.21 o 
  -5  13   3       90.50       90.91     16.35 o 
  -4  13   3       77.36       66.97     15.65 o 
  -3  13   3       61.14       72.34     10.90 o 
  -2  13   3       27.48       20.99      8.17 o 
  -1  13   3      326.02      315.72     14.43 o 
   0  13   3      143.00      161.22     15.98 o 
   1  13   3      332.79      352.66     15.22 o 
   2  13   3       28.13       19.60      7.73 o 
   3  13   3       62.51       61.76     11.99 o 
   4  13   3       75.42       -1.14      7.48 o 
   5  13   3       89.83      130.82     28.05 o 
  -4  14   3      143.69      173.81     14.98 o 
  -3  14   3       77.04       69.23     11.03 o 
  -2  14   3       64.95       47.34     14.14 o 
  -1  14   3        3.00        4.59      4.44 o 
   0  14   3      308.26      356.87     17.76 o 
   1  14   3        2.66       -5.54      7.31 o 
   2  14   3       61.26       46.97      9.98 o 
   3  14   3       76.37       73.88     11.15 o 
   4  14   3      141.14      135.52     18.00 o 
  -3  15   3       81.62       94.78     12.83 o 
  -2  15   3       65.78       71.94      9.77 o 
  -1  15   3      220.44      227.31     11.12 o 
   0  15   3      209.85      215.93     13.45 o 
   1  15   3      223.38      238.08     11.87 o 
   2  15   3       71.02       63.97      9.96 o 
   3  15   3       78.45       81.77     11.46 o 
   0  16   3       62.62       76.05     17.60 o 
   0   0   4     1387.63     1419.47     18.67 o 
   1   0   4      717.16      742.51      6.10 o 
   2   0   4       73.69       68.03      2.53 o 
   3   0   4      102.31       87.43      3.57 o 
   4   0   4        4.28        7.11      1.89 o 
   5   0   4       65.29       79.33      5.40 o 
   6   0   4      109.39      112.86     10.44 o 
   7   0   4        5.69        5.21      7.73 o 
   8   0   4      548.70      624.66     24.20 o 
   9   0   4      144.23      178.87     19.75 o 
  -9   1   4       73.74      122.66     16.86 o 
  -8   1   4       70.65      107.51     15.66 o 
  -7   1   4       96.28      104.84     11.53 o 
  -6   1   4      362.75      355.86     18.68 o 
  -5   1   4      120.29      122.00     10.51 o 
  -4   1   4      702.73      747.40     12.57 o 
  -3   1   4      566.26      615.59     10.41 o 
  -2   1   4       87.61      102.52      4.72 o 
  -1   1   4    21414.98    21277.79    244.51 o 
   0   1   4      876.21      913.55      8.99 o 
   1   1   4    21279.24    21085.37    237.43 o 
   2   1   4       83.16       91.87      2.88 o 
   3   1   4      540.25      596.87      7.95 o 
   4   1   4      703.37      726.23     10.46 o 
   5   1   4      116.19      117.72      5.77 o 
   6   1   4      357.78      390.94     21.78 o 
   7   1   4      104.16      116.74     24.66 o 
   8   1   4       68.76       88.03     15.61 o 
   9   1   4       74.09       98.93     13.78 o 
  -9   2   4       82.06       62.99     20.05 o 
  -8   2   4       10.37       21.84      9.15 o 
  -7   2   4       11.71       23.56     12.39 o 
  -6   2   4      193.72      220.73     21.94 o 
  -5   2   4      113.32      128.38      7.53 o 
  -4   2   4      775.75      762.14     13.63 o 
  -3   2   4     2711.57     2720.40     21.23 o 
  -2   2   4     2316.51     2217.26     19.10 o 
  -1   2   4     9053.71     9388.58     57.48 o 
   0   2   4     1228.12     1277.96      9.32 o 
   1   2   4     9086.01     9359.14     54.11 o 
   2   2   4     2305.74     2244.71     20.24 o 
   3   2   4     2692.46     2701.02     19.00 o 
   4   2   4      776.88      774.20     12.13 o 
   5   2   4      102.30       98.47      6.07 o 
   6   2   4      191.63      199.00     22.30 o 
   7   2   4       12.54       30.16     10.58 o 
   8   2   4       10.17        6.55      9.68 o 
   9   2   4       84.10       95.92     16.70 o 
  -9   3   4       93.73       97.36     22.99 o 
  -8   3   4       36.63       49.43     16.80 o 
  -7   3   4       69.17       72.63     12.63 o 
  -6   3   4      215.48      216.29     12.54 o 
  -5   3   4      680.74      669.39     12.19 o 
  -4   3   4      625.89      609.65     10.12 o 
  -3   3   4      254.09      278.37      6.49 o 
  -2   3   4      728.36      742.32     14.77 o 
  -1   3   4     1018.39     1043.31      9.37 o 
   0   3   4        0.47       -0.59      1.07 o 
   1   3   4     1015.12     1044.72      9.13 o 
   2   3   4      750.81      773.44     13.03 o 
   3   3   4      255.43      267.32      5.91 o 
   4   3   4      635.36      628.14      9.40 o 
   5   3   4      669.00      667.30     11.45 o 
   6   3   4      212.18      218.61     18.84 o 
   7   3   4       63.38       71.15      6.86 o 
   8   3   4       34.51       40.18     23.30 o 
   9   3   4       95.98      101.18     18.16 o 
  -9   4   4      129.91      128.34     25.77 o 
  -8   4   4       48.25       45.77     17.52 o 
  -7   4   4      139.15      170.57     17.97 o 
  -6   4   4      139.54      137.27     10.70 o 
  -5   4   4      444.27      423.53     10.67 o 
  -4   4   4       87.73       81.44      4.99 o 
  -3   4   4      729.60      693.21     10.87 o 
  -2   4   4       30.28       40.97      2.74 o 
  -1   4   4     1038.55     1045.63      9.61 o 
   0   4   4      141.67      153.90      4.18 o 
   1   4   4     1029.70     1025.09      9.14 o 
   2   4   4       32.75       42.65      3.06 o 
   3   4   4      699.54      675.61     14.69 o 
   4   4   4       86.38       88.28      8.01 o 
   5   4   4      409.86      400.08      9.84 o 
   6   4   4      145.42      143.39      7.85 o 
   7   4   4      148.67      176.13     16.02 o 
   8   4   4       52.17       40.37     18.61 o 
   9   4   4      130.98      128.12     29.47 o 
  -9   5   4      103.20       57.71     21.05 o 
  -8   5   4      268.01      319.83     35.19 o 
  -7   5   4      117.50      130.06     23.89 o 
  -6   5   4      803.46      836.27     18.76 o 
  -5   5   4      487.47      477.26     13.51 o 
  -4   5   4     2022.73     1932.94     24.97 o 
  -3   5   4      907.88      940.20     16.97 o 
  -2   5   4      831.11      835.64     12.08 o 
  -1   5   4      353.64      379.60      5.70 o 
   0   5   4      367.83      382.68      7.02 o 
   1   5   4      354.51      376.24      6.11 o 
   2   5   4      802.49      777.05     11.35 o 
   3   5   4      908.93      940.84     30.56 o 
   4   5   4     2007.20     1915.93     26.42 o 
   5   5   4      497.16      496.78     13.90 o 
   6   5   4      811.49      842.73     26.73 o 
   7   5   4      123.38      111.45     13.94 o 
   8   5   4      263.53      308.15     22.44 o 
   9   5   4      104.09      113.53     28.43 o 
  -9   6   4        8.73      -13.97     15.97 o 
  -8   6   4      248.15      238.19     32.39 o 
  -7   6   4       59.81       66.98     14.84 o 
  -6   6   4      184.09      186.79     15.03 o 
  -5   6   4       95.75      101.60      8.27 o 
  -4   6   4      436.25      435.25     12.93 o 
  -3   6   4      959.48      916.07     18.06 o 
  -2   6   4       77.81       78.76      3.65 o 
  -1   6   4      407.54      389.80      7.91 o 
   0   6   4        0.29        3.16      2.18 o 
   1   6   4      407.99      383.51      7.69 o 
   2   6   4       80.13       86.00      3.92 o 
   3   6   4      931.87      906.95     17.97 o 
   4   6   4      426.39      408.41     11.85 o 
   5   6   4       92.27      104.65      8.26 o 
   6   6   4      184.30      208.89     13.84 o 
   7   6   4       63.23       71.50     29.97 o 
   8   6   4      245.44      269.71     21.41 o 
   9   6   4        8.54        2.37     18.78 o 
  -8   7   4       38.39       40.27     21.00 o 
  -7   7   4       37.00       24.83     14.57 o 
  -6   7   4      304.09      264.39     35.17 o 
  -5   7   4        9.83       19.20      5.71 o 
  -4   7   4      658.32      637.88     18.77 o 
  -3   7   4     1529.66     1431.87     24.52 o 
  -2   7   4      202.82      179.68      6.01 o 
  -1   7   4     1995.51     1995.37     20.66 o 
   0   7   4      164.26      150.84      5.94 o 
   1   7   4     1926.06     1905.00     19.31 o 
   2   7   4      205.29      194.18      9.36 o 
   3   7   4     1500.84     1421.70     37.02 o 
   4   7   4      659.12      661.73     18.76 o 
   5   7   4       10.64       15.35      6.92 o 
   6   7   4      302.81      304.43     20.72 o 
   7   7   4       38.21       41.53     14.04 o 
   8   7   4       41.68       59.13     12.86 o 
  -8   8   4      202.09      242.18     36.57 o 
  -7   8   4       33.29       54.11     21.93 o 
  -6   8   4      124.40      139.53     29.66 o 
  -5   8   4      155.41      166.56     17.48 o 
  -4   8   4        0.20        2.77      5.13 o 
  -3   8   4       28.02       25.95      6.92 o 
  -2   8   4      337.83      317.76      8.99 o 
  -1   8   4      238.96      238.82      8.70 o 
   0   8   4      260.81      242.83      8.45 o 
   1   8   4      244.12      230.35     10.17 o 
   2   8   4      356.95      331.94      9.56 o 
   3   8   4       25.63       20.02      8.37 o 
   4   8   4        0.08        3.92      6.38 o 
   5   8   4      155.29      157.72     14.76 o 
   6   8   4      126.41      130.61     20.73 o 
   7   8   4       29.78       35.75     10.61 o 
   8   8   4      197.22      196.84     23.96 o 
  -8   9   4       86.98       76.54     26.84 o 
  -7   9   4      547.30      693.85     50.40 o 
  -6   9   4      347.53      357.79     25.06 o 
  -5   9   4      226.90      252.74     21.83 o 
  -4   9   4      753.02      774.91     25.25 o 
  -3   9   4       62.93       49.20     14.33 o 
  -2   9   4      701.80      698.60     14.03 o 
  -1   9   4       41.85       41.77      4.84 o 
   0   9   4      193.53      213.33      9.26 o 
   1   9   4       40.04       37.81      4.13 o 
   2   9   4      702.54      681.78     12.89 o 
   3   9   4       63.49       53.28     19.46 o 
   4   9   4      756.18      828.93     44.95 o 
   5   9   4      223.29      212.72     17.85 o 
   6   9   4      351.47      364.02     23.62 o 
   7   9   4      553.04      615.83     44.33 o 
   8   9   4       83.83       71.84     17.45 o 
  -7  10   4        8.12       12.40     20.16 o 
  -6  10   4      104.64       93.85     17.00 o 
  -5  10   4      142.58      137.68     24.92 o 
  -4  10   4        8.70       14.89     12.62 o 
  -3  10   4      196.46      194.98     16.24 o 
  -2  10   4      264.03      240.09      9.47 o 
  -1  10   4       76.23       73.25      6.21 o 
   0  10   4      108.23      113.85      7.19 o 
   1  10   4       80.16       68.25      5.71 o 
   2  10   4      278.30      260.91      8.82 o 
   3  10   4      188.72      198.78     12.96 o 
   4  10   4       10.17       -2.68      4.40 o 
   5  10   4      142.35      121.69     15.24 o 
   6  10   4      102.43       87.33     13.85 o 
   7  10   4        8.98       17.38     15.12 o 
  -6  11   4       10.09      -10.47     11.35 o 
  -5  11   4      180.48      160.34     27.91 o 
  -4  11   4      170.71      151.65     17.24 o 
  -3  11   4      644.70      639.64     20.55 o 
  -2  11   4      598.86      629.43     14.67 o 
  -1  11   4      333.57      338.30     12.82 o 
   0  11   4        0.66        4.02      4.73 o 
   1  11   4      341.51      342.67     11.36 o 
   2  11   4      606.79      617.87     19.86 o 
   3  11   4      640.34      639.17     20.86 o 
   4  11   4      165.91      141.87     22.13 o 
   5  11   4      176.96      184.73     21.46 o 
   6  11   4        7.94        9.76     10.76 o 
   7  11   4       46.39       27.39     12.85 o 
  -6  12   4       12.61       -7.69     13.68 o 
  -5  12   4      199.00      229.39     33.45 o 
  -4  12   4       23.44       36.59     17.69 o 
  -3  12   4       88.26       83.77     10.70 o 
  -2  12   4        8.69       14.62      6.95 o 
  -1  12   4       25.49       21.36      5.32 o 
   0  12   4       10.41       10.81      4.46 o 
   1  12   4       26.85       26.54      4.91 o 
   2  12   4        8.59       -4.25      6.45 o 
   3  12   4       89.09       79.93     14.25 o 
   4  12   4       24.00       11.36     17.94 o 
   5  12   4      201.16      195.17     22.99 o 
   6  12   4       12.74       14.58     11.01 o 
  -5  13   4       77.05      105.11     17.48 o 
  -4  13   4      479.80      464.88     38.76 o 
  -3  13   4      100.85      111.92     12.49 o 
  -2  13   4      394.46      386.11     17.78 o 
  -1  13   4       96.78       90.63     10.74 o 
   0  13   4       73.34       55.49      7.25 o 
   1  13   4       95.86       90.20     13.07 o 
   2  13   4      398.05      402.85     18.18 o 
   3  13   4       98.92      110.17     14.77 o 
   4  13   4      488.80      458.26     40.52 o 
   5  13   4       77.59      124.22     27.06 o 
  -4  14   4       74.71       71.35     10.76 o 
  -3  14   4       91.59       94.52     12.25 o 
  -2  14   4        2.98       -2.25      6.31 o 
  -1  14   4       54.88       62.38      8.28 o 
   0  14   4      121.91      144.84     10.33 o 
   1  14   4       52.16       38.01      6.50 o 
   2  14   4        2.89        7.89      9.50 o 
   3  14   4       94.05      108.63     12.66 o 
   4  14   4       78.55       98.54     14.74 o 
  -3  15   4       30.24       21.61     14.00 o 
  -2  15   4      178.96      192.97     14.03 o 
  -1  15   4        3.83        0.69      5.02 o 
   0  15   4        4.85       10.02      7.57 o 
   1  15   4        3.10        1.40      6.24 o 
   2  15   4      185.14      197.80     19.10 o 
   3  15   4       30.24       25.02      8.38 o 
   1   0   5      184.25      186.50      3.30 o 
   2   0   5      145.44      128.25      3.01 o 
   3   0   5     1964.64     1962.22     18.05 o 
   4   0   5      927.56      883.23     13.96 o 
   5   0   5     1407.44     1366.00     19.12 o 
   6   0   5        0.09       11.30      7.57 o 
   7   0   5       26.49        8.52      7.98 o 
   8   0   5       48.69       49.42     13.89 o 
   9   0   5       50.92       60.99     12.07 o 
  -9   1   5       23.92       36.38     10.88 o 
  -8   1   5      120.38      131.61     17.72 o 
  -7   1   5      493.34      549.71     20.89 o 
  -6   1   5      827.95      830.45     27.22 o 
  -5   1   5      126.25      131.57     10.03 o 
  -4   1   5      893.38      862.32     15.55 o 
  -3   1   5     1244.65     1277.13     18.60 o 
  -2   1   5     4281.12     4168.69     32.32 o 
  -1   1   5     6211.41     6427.15     41.31 o 
   0   1   5     9527.01     9640.32     52.69 o 
   1   1   5     6302.19     6496.77     38.44 o 
   2   1   5     4247.64     4218.70     26.24 o 
   3   1   5     1248.25     1312.16     11.46 o 
   4   1   5      932.10      884.46     11.87 o 
   5   1   5      117.94      126.01      8.17 o 
   6   1   5      846.88      879.95     31.05 o 
   7   1   5      492.46      548.07     27.43 o 
   8   1   5      116.99      146.53     19.05 o 
   9   1   5       24.51       35.06     12.10 o 
  -9   2   5       34.94       38.62     11.61 o 
  -8   2   5       75.77       96.24     16.07 o 
  -7   2   5      667.63      693.64     39.78 o 
  -6   2   5       26.76       22.47      6.34 o 
  -5   2   5     1003.15     1020.04     18.43 o 
  -4   2   5      204.50      198.68      5.38 o 
  -3   2   5      256.85      281.54      6.09 o 
  -2   2   5      138.87      134.38      4.00 o 
  -1   2   5      365.07      357.37      5.39 o 
   0   2   5      684.03      669.09      5.27 o 
   1   2   5      352.76      353.66      4.04 o 
   2   2   5      132.77      124.55      4.90 o 
   3   2   5      270.24      301.12      5.84 o 
   4   2   5      213.43      200.21      5.44 o 
   5   2   5      998.65      987.97     13.34 o 
   6   2   5       26.06       11.26      8.55 o 
   7   2   5      687.57      699.40     30.74 o 
   8   2   5       73.87       77.12     15.65 o 
   9   2   5       38.04       54.57     24.00 o 
  -9   3   5       84.94       75.09     21.83 o 
  -8   3   5      639.89      702.46     43.95 o 
  -7   3   5      118.29      111.37      8.51 o 
  -6   3   5      583.40      596.97     22.65 o 
  -5   3   5      465.18      477.28      9.70 o 
  -4   3   5      814.85      785.51     11.90 o 
  -3   3   5      510.78      533.33      9.14 o 
  -2   3   5      284.18      321.40      5.48 o 
  -1   3   5      488.70      512.09      6.62 o 
   0   3   5      363.06      378.84      4.40 o 
   1   3   5      488.56      511.73      5.25 o 
   2   3   5      276.46      310.53      7.58 o 
   3   3   5      517.52      525.28      8.56 o 
   4   3   5      818.39      794.47     11.41 o 
   5   3   5      471.41      493.10     12.52 o 
   6   3   5      571.59      588.93     21.68 o 
   7   3   5      121.54      122.19     17.98 o 
   8   3   5      636.50      638.05     46.70 o 
   9   3   5       80.95       60.73     16.05 o 
  -9   4   5        4.14      -12.72     12.72 o 
  -8   4   5        8.68        2.30     13.01 o 
  -7   4   5        6.88       10.26     12.02 o 
  -6   4   5        2.31       -1.84      3.97 o 
  -5   4   5      639.73      617.88     13.15 o 
  -4   4   5        8.89        5.71      2.80 o 
  -3   4   5      516.58      497.59     10.09 o 
  -2   4   5     1022.28     1037.56     12.08 o 
  -1   4   5     2164.90     2198.48     16.35 o 
   0   4   5     4969.75     5162.92     46.11 o 
   1   4   5     2241.50     2256.94     16.59 o 
   2   4   5     1034.10     1050.50     11.51 o 
   3   4   5      499.28      511.68     11.99 o 
   4   4   5        9.34        7.46      2.43 o 
   5   4   5      627.40      615.32     14.70 o 
   6   4   5        2.64        3.32      5.81 o 
   7   4   5        6.64        9.71      6.63 o 
   8   4   5        8.00       11.97     12.32 o 
   9   4   5        3.77      -14.12     16.14 o 
  -9   5   5      119.20      149.41     28.58 o 
  -8   5   5       69.87       74.32     20.67 o 
  -7   5   5       33.20       -9.30      9.30 o 
  -6   5   5      129.34      102.87     13.57 o 
  -5   5   5      169.51      154.53     11.42 o 
  -4   5   5      814.85      779.64     16.43 o 
  -3   5   5      355.54      339.74     10.36 o 
  -2   5   5     1408.68     1368.13     13.92 o 
  -1   5   5       87.01       97.61      3.43 o 
   0   5   5     3293.32     3309.35     24.18 o 
   1   5   5       73.03       79.96      3.52 o 
   2   5   5     1389.94     1363.79     13.36 o 
   3   5   5      369.75      369.22     11.06 o 
   4   5   5      807.27      786.80     16.45 o 
   5   5   5      170.50      166.47      9.55 o 
   6   5   5      129.52      114.29     13.59 o 
   7   5   5       35.15       34.76     10.99 o 
   8   5   5       68.81       63.86     12.74 o 
   9   5   5      115.76      133.22     31.20 o 
  -9   6   5       55.43       55.52     22.93 o 
  -8   6   5      177.53      179.27     29.60 o 
  -7   6   5      384.36      467.85     28.90 o 
  -6   6   5       61.90       59.10     10.33 o 
  -5   6   5      174.85      182.50     11.09 o 
  -4   6   5      498.67      492.38     13.83 o 
  -3   6   5      353.97      330.63     17.09 o 
  -2   6   5       12.89        7.79      2.02 o 
  -1   6   5      163.99      199.87      5.24 o 
   0   6   5      594.85      624.16      9.70 o 
   1   6   5      166.00      183.89      5.72 o 
   2   6   5       13.29       10.71      2.44 o 
   3   6   5      349.50      351.34      9.55 o 
   4   6   5      501.62      500.16     21.17 o 
   5   6   5      184.40      191.06     10.70 o 
   6   6   5       58.97       83.86     18.00 o 
   7   6   5      397.57      460.19     22.59 o 
   8   6   5      173.66      207.94     19.36 o 
   9   6   5       58.83       44.72     24.96 o 
  -8   7   5       94.70      162.86     30.42 o 
  -7   7   5      325.52      357.23     38.62 o 
  -6   7   5      238.41      226.86     19.83 o 
  -5   7   5      217.46      225.79     12.55 o 
  -4   7   5       76.43       83.46      8.61 o 
  -3   7   5      393.62      357.70     12.65 o 
  -2   7   5      758.48      723.16     18.15 o 
  -1   7   5      379.13      401.95      7.87 o 
   0   7   5       49.69       58.13      4.34 o 
   1   7   5      367.21      366.01      8.23 o 
   2   7   5      756.52      724.05     10.56 o 
   3   7   5      395.03      410.91     13.49 o 
   4   7   5       71.48       57.10      8.39 o 
   5   7   5      218.04      234.94     17.10 o 
   6   7   5      249.02      240.82     18.38 o 
   7   7   5      326.18      364.96     22.29 o 
   8   7   5       92.81       75.30     16.24 o 
  -8   8   5       22.09        0.40     18.12 o 
  -7   8   5       43.50       73.72     23.47 o 
  -6   8   5       56.86       79.70     14.19 o 
  -5   8   5      396.40      416.61     23.16 o 
  -4   8   5      397.05      363.43     15.78 o 
  -3   8   5      100.32       96.83      9.51 o 
  -2   8   5      606.01      632.88     11.04 o 
  -1   8   5      649.05      636.40     12.02 o 
   0   8   5      808.05      824.86     14.27 o 
   1   8   5      630.15      608.90     11.01 o 
   2   8   5      633.99      658.74     11.48 o 
   3   8   5      103.87      114.21     16.09 o 
   4   8   5      391.16      352.33     30.92 o 
   5   8   5      391.84      345.17     18.55 o 
   6   8   5       52.52       63.06     19.13 o 
   7   8   5       42.57       35.16     10.73 o 
   8   8   5       23.65       22.48     12.74 o 
  -8   9   5       69.96       49.52     24.94 o 
  -7   9   5       11.11      -16.35     16.35 o 
  -6   9   5       47.43       32.35     12.31 o 
  -5   9   5      227.99      218.67     20.66 o 
  -4   9   5      254.73      243.61     14.76 o 
  -3   9   5      105.07       94.63      9.84 o 
  -2   9   5      132.52      128.74      7.08 o 
  -1   9   5      384.31      376.43      9.88 o 
   0   9   5      611.92      541.30     13.56 o 
   1   9   5      375.64      376.05      9.05 o 
   2   9   5      126.46      128.95      6.72 o 
   3   9   5      110.68       99.80     11.75 o 
   4   9   5      250.15      267.39     17.69 o 
   5   9   5      226.32      226.98     20.77 o 
   6   9   5       51.03       45.57     12.49 o 
   7   9   5       11.83        4.93      8.78 o 
   8   9   5       69.60       84.66     17.82 o 
  -7  10   5       43.31       48.10     23.86 o 
  -6  10   5       68.29       76.24     29.21 o 
  -5  10   5       47.57       29.77     12.31 o 
  -4  10   5       70.84       91.78     13.72 o 
  -3  10   5      185.93      212.93     12.77 o 
  -2  10   5      203.96      203.59      8.80 o 
  -1  10   5      575.05      566.86     13.19 o 
   0  10   5      232.75      250.81      9.18 o 
   1  10   5      571.65      584.72     16.81 o 
   2  10   5      205.12      196.86      8.31 o 
   3  10   5      185.27      185.36     11.26 o 
   4  10   5       64.09       80.62     13.84 o 
   5  10   5       45.27       39.34     16.06 o 
   6  10   5       69.93       49.56     11.77 o 
   7  10   5       43.46       38.71     14.46 o 
  -6  11   5       78.08       65.74     20.52 o 
  -5  11   5      421.22      413.17     36.34 o 
  -4  11   5       35.97       28.54     11.42 o 
  -3  11   5      201.96      213.99     14.58 o 
  -2  11   5      126.41      120.89      7.91 o 
  -1  11   5       36.48       28.13      5.78 o 
   0  11   5       21.73       18.11      4.64 o 
   1  11   5       33.79       27.48      6.53 o 
   2  11   5      124.05      140.53     11.63 o 
   3  11   5      199.17      224.66     14.29 o 
   4  11   5       34.24       34.12     13.99 o 
   5  11   5      412.80      413.48     26.63 o 
   6  11   5       76.04       80.20     16.12 o 
   7  11   5      107.71      124.25     19.84 o 
  -6  12   5      127.28      148.68     28.50 o 
  -5  12   5      116.41      103.07     24.33 o 
  -4  12   5       13.96        3.32      9.70 o 
  -3  12   5       29.38       33.84      8.76 o 
  -2  12   5        9.12        8.47      6.79 o 
  -1  12   5        3.75        2.33      4.52 o 
   0  12   5       79.76       73.68      6.77 o 
   1  12   5        3.67       -6.15      7.10 o 
   2  12   5        9.46        9.87      7.51 o 
   3  12   5       28.10       11.18      7.63 o 
   4  12   5       14.58       20.03     15.71 o 
   5  12   5      118.48       72.80     48.80 o 
   6  12   5      124.95      134.93     20.72 o 
  -5  13   5        2.79        2.11     10.26 o 
  -4  13   5      106.54      112.52     29.33 o 
  -3  13   5      222.62      218.50     16.21 o 
  -2  13   5      599.71      598.55     19.30 o 
  -1  13   5      256.86      267.31     12.50 o 
   0  13   5      539.33      524.97     15.73 o 
   1  13   5      248.57      268.50     12.09 o 
   2  13   5      606.18      586.94     21.34 o 
   3  13   5      222.19      226.40     29.30 o 
   4  13   5      110.20       98.26     25.74 o 
   5  13   5        2.64       -0.07      6.80 o 
  -4  14   5       70.18       60.15     10.47 o 
  -3  14   5       11.34       -0.24      6.62 o 
  -2  14   5      180.11      187.57     13.41 o 
  -1  14   5      279.50      302.63     12.08 o 
   0  14   5       17.11        9.59      4.99 o 
   1  14   5      270.38      269.33     12.30 o 
   2  14   5      182.86      194.86     15.37 o 
   3  14   5        9.48       15.58      9.62 o 
   4  14   5       69.96       68.69     12.70 o 
  -3  15   5        2.47        5.04      6.39 o 
  -2  15   5        0.09        3.13      5.95 o 
  -1  15   5       19.45       20.32      7.15 o 
   0  15   5       40.86       32.45      8.25 o 
   1  15   5       20.11       17.70     10.20 o 
   2  15   5        0.24        5.63      9.77 o 
   3  15   5        2.20        0.87      6.22 o 
   0   0   6     3207.36     3484.13     24.18 o 
   1   0   6      478.12      488.98      5.22 o 
   2   0   6        3.35        0.14      0.83 o 
   3   0   6      126.70      153.41      3.34 o 
   4   0   6        0.85       -1.51      1.51 o 
   5   0   6      299.02      288.08     17.93 o 
   6   0   6        4.29        5.11      6.83 o 
   7   0   6     1949.40     2006.85     51.22 o 
   8   0   6       33.24       30.97     10.43 o 
   9   0   6      244.86      329.26     56.20 o 
  -9   1   6       31.00       50.47     12.48 o 
  -8   1   6       56.80       66.44     14.18 o 
  -7   1   6      102.86      103.07     11.83 o 
  -6   1   6       58.90       47.19     14.42 o 
  -5   1   6      714.34      716.48     19.20 o 
  -4   1   6       66.15       72.48      5.91 o 
  -3   1   6        7.26        7.66      2.26 o 
  -2   1   6     1690.31     1794.65     17.88 o 
  -1   1   6     2628.57     2724.02     19.69 o 
   0   1   6     5923.17     5931.10     25.96 o 
   1   1   6     2635.68     2729.90     17.26 o 
   2   1   6     1744.89     1807.70     15.98 o 
   3   1   6        5.69        6.06      1.27 o 
   4   1   6       65.07       76.32      3.24 o 
   5   1   6      719.75      736.69     22.48 o 
   6   1   6       59.78       67.16     12.08 o 
   7   1   6      106.09      116.33     16.14 o 
   8   1   6       60.36       58.43     13.80 o 
   9   1   6       29.79       43.19     10.71 o 
  -9   2   6        1.81       12.97     10.19 o 
  -8   2   6       34.84       29.20     11.43 o 
  -7   2   6       17.35       18.49     12.17 o 
  -6   2   6       58.71       55.17     13.96 o 
  -5   2   6      668.89      651.95     14.08 o 
  -4   2   6      577.68      567.36     12.04 o 
  -3   2   6     2737.56     2693.82     22.97 o 
  -2   2   6     2658.32     2809.20     25.15 o 
  -1   2   6      672.42      554.15      6.93 o 
   0   2   6     1070.44     1103.85      7.41 o 
   1   2   6      715.43      605.55      4.95 o 
   2   2   6     2677.39     2843.52     21.20 o 
   3   2   6     2734.76     2731.52     22.53 o 
   4   2   6      589.89      586.11      8.00 o 
   5   2   6      661.63      638.55     16.23 o 
   6   2   6       63.75       53.78     11.13 o 
   7   2   6       17.20       18.09     10.51 o 
   8   2   6       34.31       53.77     13.40 o 
   9   2   6        1.81        2.78     11.83 o 
  -9   3   6       96.74       52.71     14.04 o 
  -8   3   6      239.81      306.95     34.59 o 
  -7   3   6       58.62       45.51     15.43 o 
  -6   3   6      333.60      310.77     11.25 o 
  -5   3   6       70.34       71.96      5.30 o 
  -4   3   6      476.03      504.23      9.84 o 
  -3   3   6      284.13      286.90      8.59 o 
  -2   3   6      261.79      305.24      5.44 o 
  -1   3   6      827.62      849.36     11.68 o 
   0   3   6      533.24      590.98      5.96 o 
   1   3   6      847.42      870.58      6.62 o 
   2   3   6      259.98      304.52      5.71 o 
   3   3   6      294.96      306.31      8.74 o 
   4   3   6      484.77      501.68     14.09 o 
   5   3   6       75.79       72.26      6.97 o 
   6   3   6      326.55      327.00     16.90 o 
   7   3   6       59.05       43.84     24.22 o 
   8   3   6      232.75      273.03     26.41 o 
   9   3   6       94.97       67.16     24.16 o 
  -9   4   6       73.94       59.48     21.22 o 
  -8   4   6       66.58       78.43     20.42 o 
  -7   4   6       77.26       97.83     20.25 o 
  -6   4   6      162.13      163.19     16.64 o 
  -5   4   6      602.09      578.22     14.05 o 
  -4   4   6     1870.15     1851.63     21.15 o 
  -3   4   6      545.73      574.20     10.85 o 
  -2   4   6     1068.51     1078.49     11.61 o 
  -1   4   6      275.78      286.39      5.13 o 
   0   4   6     1394.80     1492.32     11.11 o 
   1   4   6      281.06      283.97      4.77 o 
   2   4   6     1062.06     1077.71     11.24 o 
   3   4   6      543.77      552.31     11.72 o 
   4   4   6     1922.48     1961.97     37.92 o 
   5   4   6      605.04      610.24     18.48 o 
   6   4   6      159.73      182.61     15.19 o 
   7   4   6       78.09       81.53     15.41 o 
   8   4   6       62.84       53.29     15.56 o 
   9   4   6       69.85       62.84     24.07 o 
  -9   5   6       18.27       -0.15     16.14 o 
  -8   5   6       25.90        6.68     14.91 o 
  -7   5   6      184.18      189.36     27.10 o 
  -6   5   6       87.94       98.16     12.45 o 
  -5   5   6      673.25      617.83     16.98 o 
  -4   5   6     1377.68     1315.34     22.02 o 
  -3   5   6      494.38      491.93     12.48 o 
  -2   5   6      813.98      816.91      8.38 o 
  -1   5   6       92.12      106.26      3.84 o 
   0   5   6       26.14       47.39      3.11 o 
   1   5   6       98.29      106.66      4.03 o 
   2   5   6      815.74      821.53      9.64 o 
   3   5   6      505.03      483.65     10.48 o 
   4   5   6     1387.87     1280.76     38.86 o 
   5   5   6      672.48      617.28     17.78 o 
   6   5   6       87.67       99.91     11.95 o 
   7   5   6      186.50      177.11     18.36 o 
   8   5   6       22.74       13.04     22.33 o 
   9   5   6       18.79        8.88     19.86 o 
  -9   6   6       44.48       68.82     23.71 o 
  -8   6   6      102.42       81.08     22.25 o 
  -7   6   6      389.10      402.70     35.89 o 
  -6   6   6      125.87      110.57     21.52 o 
  -5   6   6      202.11      194.93     11.46 o 
  -4   6   6      326.53      283.95     10.84 o 
  -3   6   6       59.71       69.57      6.49 o 
  -2   6   6      886.67      891.72     12.83 o 
  -1   6   6      144.23      158.80      5.37 o 
   0   6   6       88.91       83.26      4.16 o 
   1   6   6      144.19      155.51      5.16 o 
   2   6   6      897.69      891.31     13.09 o 
   3   6   6       59.84       57.26      5.99 o 
   4   6   6      348.20      344.33     12.30 o 
   5   6   6      194.76      211.05     12.11 o 
   6   6   6      124.78      139.57     14.02 o 
   7   6   6      380.82      406.58     21.37 o 
   8   6   6      101.90      123.77     16.47 o 
   9   6   6       44.71       71.89     27.94 o 
  -8   7   6       75.50       70.52     23.70 o 
  -7   7   6        8.61        0.39     14.83 o 
  -6   7   6      130.30      131.37     23.66 o 
  -5   7   6      121.37      112.97     10.24 o 
  -4   7   6      165.51      179.42     11.43 o 
  -3   7   6      520.10      493.64     14.45 o 
  -2   7   6     2274.84     2269.83     21.14 o 
  -1   7   6      341.83      337.86      7.40 o 
   0   7   6     3583.69     3515.58     29.69 o 
   1   7   6      347.84      344.61     12.68 o 
   2   7   6     2325.43     2274.39     21.15 o 
   3   7   6      535.71      526.84     15.34 o 
   4   7   6      156.08      151.34     10.97 o 
   5   7   6      116.55       95.69     11.90 o 
   6   7   6      127.68      121.02     13.85 o 
   7   7   6        8.79        7.87      8.42 o 
   8   7   6       74.80       84.20     33.59 o 
  -8   8   6       16.89       23.41     19.83 o 
  -7   8   6       11.15       11.39     18.34 o 
  -6   8   6       51.75       50.43     18.90 o 
  -5   8   6       12.33        7.36      7.80 o 
  -4   8   6      189.43      188.80     12.58 o 
  -3   8   6      224.56      224.97     11.24 o 
  -2   8   6       72.71       64.59      4.59 o 
  -1   8   6     1265.30     1250.69     16.99 o 
   0   8   6        1.22        2.35      4.52 o 
   1   8   6     1257.81     1185.75     15.52 o 
   2   8   6       75.62       57.77      4.59 o 
   3   8   6      226.18      229.16      9.89 o 
   4   8   6      194.00      189.08     15.47 o 
   5   8   6       11.62        3.14      6.78 o 
   6   8   6       54.45       55.11     11.91 o 
   7   8   6       11.23       11.70      7.41 o 
   8   8   6       17.68       14.94     12.52 o 
  -7   9   6       47.22       33.61     20.02 o 
  -6   9   6      305.52      284.41     36.90 o 
  -5   9   6       47.80       66.02     13.33 o 
  -4   9   6      206.53      192.12     34.89 o 
  -3   9   6       19.09       26.46      8.64 o 
  -2   9   6      148.14      146.36      7.56 o 
  -1   9   6       36.38       31.08      4.12 o 
   0   9   6      202.45      187.61     10.04 o 
   1   9   6       34.37       27.77      4.10 o 
   2   9   6      147.89      134.06      6.98 o 
   3   9   6       17.42       18.31      7.19 o 
   4   9   6      211.77      216.10     16.84 o 
   5   9   6       47.94       57.99     27.01 o 
   6   9   6      313.55      304.51     21.78 o 
   7   9   6       48.24       30.73     12.39 o 
  -7  10   6       12.81      -14.69     17.81 o 
  -6  10   6      192.15      145.31     29.89 o 
  -5  10   6      112.07      125.75     17.79 o 
  -4  10   6      448.39      485.30     24.23 o 
  -3  10   6       27.68       31.84      7.05 o 
  -2  10   6       43.07       31.12      4.85 o 
  -1  10   6     1555.52     1554.36     20.66 o 
   0  10   6      220.88      237.20      9.02 o 
   1  10   6     1532.30     1517.99     20.89 o 
   2  10   6       39.48       34.22      6.53 o 
   3  10   6       27.00       24.43      5.92 o 
   4  10   6      450.69      469.75     34.08 o 
   5  10   6      112.95      106.42     23.64 o 
   6  10   6      189.44      191.96     25.12 o 
   7  10   6       11.18        8.43     11.30 o 
  -6  11   6       59.85       55.22     19.53 o 
  -5  11   6       50.67       66.75     20.30 o 
  -4  11   6      464.63      484.03     25.72 o 
  -3  11   6       58.94       58.34      8.87 o 
  -2  11   6      697.64      726.96     21.69 o 
  -1  11   6      152.31      147.92      7.86 o 
   0  11   6      965.02     1006.86     17.62 o 
   1  11   6      147.55      152.47      8.46 o 
   2  11   6      701.68      742.43     21.87 o 
   3  11   6       57.76       53.19      8.24 o 
   4  11   6      466.34      496.65     27.54 o 
   5  11   6       45.10       16.50     22.91 o 
   6  11   6       59.65       32.63     13.35 o 
  -6  12   6      233.46      252.06     36.01 o 
  -5  12   6       20.78       26.63     16.21 o 
  -4  12   6      133.40      100.56     15.96 o 
  -3  12   6       60.80       60.34     13.25 o 
  -2  12   6       70.24       71.20     18.28 o 
  -1  12   6       41.72       32.66      7.77 o 
   0  12   6      180.16      161.66      9.10 o 
   1  12   6       42.32       43.37      6.53 o 
   2  12   6       65.36       55.92     11.10 o 
   3  12   6       60.13       58.62     15.70 o 
   4  12   6      130.60      117.86     24.58 o 
   5  12   6       19.22       19.93     11.21 o 
   6  12   6      232.20      247.11     26.16 o 
  -5  13   6      189.92      186.85     20.81 o 
  -4  13   6       22.86       12.39     11.10 o 
  -3  13   6      151.55      158.47     25.38 o 
  -2  13   6      125.08      119.05     12.95 o 
  -1  13   6        1.59        2.80      4.43 o 
   0  13   6       88.20       89.91      7.55 o 
   1  13   6        1.69        1.73      4.76 o 
   2  13   6      128.36      121.18     12.21 o 
   3  13   6      149.49      139.98     16.55 o 
   4  13   6       22.70       30.48     15.28 o 
   5  13   6      182.29      165.86     30.17 o 
  -4  14   6      293.30      300.17     26.95 o 
  -3  14   6      140.61      113.52     11.92 o 
  -2  14   6       44.68       53.71      8.76 o 
  -1  14   6        1.97        0.65      4.76 o 
   0  14   6       37.75       27.65     10.35 o 
   1  14   6        1.76        3.66      5.05 o 
   2  14   6       41.04       30.93     14.67 o 
   3  14   6      137.90      123.12     23.34 o 
   4  14   6      290.35      314.37     52.19 o 
  -2  15   6       27.75       10.51      7.18 o 
  -1  15   6        9.79       11.70      6.95 o 
   0  15   6      143.57      133.04     18.52 o 
   1  15   6        9.36       -4.43      6.02 o 
   2  15   6       28.17       27.34      7.80 o 
   1   0   7      442.55      512.77      5.03 o 
   2   0   7     2267.35     2472.85     23.22 o 
   3   0   7     1510.64     1466.20     14.14 o 
   4   0   7      347.92      355.52      6.29 o 
   5   0   7     1664.27     1688.25     39.74 o 
   6   0   7        2.09        2.76     10.54 o 
   7   0   7       25.22       16.53     10.24 o 
   8   0   7      207.30      209.76     29.52 o 
   9   0   7        0.00       19.23     18.88 o 
  -9   1   7        8.08        4.38     11.67 o 
  -8   1   7       70.48       66.93     13.82 o 
  -7   1   7       22.88       25.84      9.62 o 
  -6   1   7      488.81      445.52     13.79 o 
  -5   1   7       57.95       56.05      4.58 o 
  -4   1   7      518.41      509.38     11.26 o 
  -3   1   7      492.51      498.36      9.48 o 
  -2   1   7     1773.99     1764.25     18.34 o 
  -1   1   7      522.24      541.27      7.09 o 
   0   1   7     6235.13     6298.24     30.76 o 
   1   1   7      528.16      537.34      6.61 o 
   2   1   7     1715.18     1704.60     15.90 o 
   3   1   7      495.58      490.29      7.15 o 
   4   1   7      501.90      497.77      7.64 o 
   5   1   7       63.92       74.66     15.38 o 
   6   1   7      497.94      516.26     24.97 o 
   7   1   7       23.09       27.82      9.50 o 
   8   1   7       65.63       43.38     13.40 o 
   9   1   7        8.71       24.26      9.02 o 
  -9   2   7        8.65       21.06     10.93 o 
  -8   2   7       16.34       19.41     10.76 o 
  -7   2   7      400.24      419.59     16.85 o 
  -6   2   7      193.73      179.71     11.94 o 
  -5   2   7      141.23      132.05      7.44 o 
  -4   2   7      482.29      488.31     11.53 o 
  -3   2   7      243.93      255.64      6.66 o 
  -2   2   7     2030.08     2041.04     24.87 o 
  -1   2   7      150.99      156.25      3.79 o 
   0   2   7       90.46       94.56      2.77 o 
   1   2   7      156.96      158.75      2.62 o 
   2   2   7     2030.60     2056.24     23.13 o 
   3   2   7      244.56      252.20      5.63 o 
   4   2   7      495.45      483.55     13.23 o 
   5   2   7      143.38      131.63     11.70 o 
   6   2   7      189.60      193.22     19.18 o 
   7   2   7      404.35      448.57     25.83 o 
   8   2   7       16.17       21.35     11.70 o 
   9   2   7        9.99        0.54     16.80 o 
  -9   3   7       25.79       36.35     12.40 o 
  -8   3   7      420.55      480.11     38.11 o 
  -7   3   7      227.79      211.29     27.36 o 
  -6   3   7      177.32      171.44      9.40 o 
  -5   3   7       63.96       66.78      5.45 o 
  -4   3   7      197.79      196.04      7.17 o 
  -3   3   7       57.47       63.29      3.84 o 
  -2   3   7      578.07      639.63     13.77 o 
  -1   3   7      684.81      670.75      7.58 o 
   0   3   7      150.60      145.67      3.28 o 
   1   3   7      670.71      663.53      5.66 o 
   2   3   7      596.08      676.71      9.36 o 
   3   3   7       52.16       57.96      3.13 o 
   4   3   7      191.94      195.80      8.13 o 
   5   3   7       61.08       61.84      8.60 o 
   6   3   7      176.26      177.16     16.77 o 
   7   3   7      223.80      247.17     22.78 o 
   8   3   7      436.38      506.90     30.09 o 
   9   3   7       24.32       14.41     19.30 o 
  -9   4   7       23.36      -13.80     13.80 o 
  -8   4   7       69.16       92.36     21.85 o 
  -7   4   7       31.66       13.77     14.00 o 
  -6   4   7      195.78      173.47     10.76 o 
  -5   4   7      150.44      139.42     10.23 o 
  -4   4   7      256.90      254.87     11.18 o 
  -3   4   7     1085.52     1034.41     15.64 o 
  -2   4   7      726.43      749.02      9.88 o 
  -1   4   7     1025.95     1036.13      9.80 o 
   0   4   7       84.40       79.44      2.94 o 
   1   4   7     1031.95     1029.96      9.31 o 
   2   4   7      733.90      748.91      9.52 o 
   3   4   7     1088.18     1042.73     16.46 o 
   4   4   7      258.91      244.04     15.40 o 
   5   4   7      152.53      139.61     12.42 o 
   6   4   7      198.57      182.87     15.05 o 
   7   4   7       31.69       45.52     13.73 o 
   8   4   7       67.66       74.50     17.72 o 
   9   4   7       22.79       13.89     19.11 o 
  -9   5   7       25.72       16.98     18.07 o 
  -8   5   7        2.37        1.33     14.71 o 
  -7   5   7       15.84       16.76     14.37 o 
  -6   5   7       29.15       12.53     13.35 o 
  -5   5   7      257.09      265.74     23.63 o 
  -4   5   7      213.79      214.96      9.21 o 
  -3   5   7      107.38      121.11      9.09 o 
  -2   5   7     1803.63     1748.88     14.61 o 
  -1   5   7      881.57      907.87      9.61 o 
   0   5   7     2139.38     2008.97     19.54 o 
   1   5   7      862.17      875.48     10.17 o 
   2   5   7     1805.83     1780.35     17.98 o 
   3   5   7      113.84      114.33      6.16 o 
   4   5   7      213.31      241.72     18.44 o 
   5   5   7      253.20      245.58     15.43 o 
   6   5   7       27.72       29.61      7.58 o 
   7   5   7       16.44       15.70      7.76 o 
   8   5   7        2.29       17.49     11.61 o 
   9   5   7       25.74       -2.54     18.82 o 
  -8   6   7       72.49       85.54     23.55 o 
  -7   6   7      208.37      259.98     32.62 o 
  -6   6   7        9.18       13.19     13.28 o 
  -5   6   7      976.24      993.52     28.26 o 
  -4   6   7       63.81       59.59      7.24 o 
  -3   6   7      558.83      551.34     12.97 o 
  -2   6   7      587.00      571.88      9.52 o 
  -1   6   7      117.13      116.41      4.32 o 
   0   6   7     1267.85     1306.40     13.40 o 
   1   6   7      111.72      121.20      5.06 o 
   2   6   7      569.73      565.02      8.99 o 
   3   6   7      556.98      555.42     11.94 o 
   4   6   7       61.91       67.40      7.87 o 
   5   6   7      978.44     1022.18     27.02 o 
   6   6   7        8.10       19.67     13.58 o 
   7   6   7      200.08      212.37     18.65 o 
   8   6   7       74.99       77.93     12.83 o 
  -8   7   7      125.62      134.78     28.96 o 
  -7   7   7      419.83      473.61     38.93 o 
  -6   7   7       73.71       72.19     20.95 o 
  -5   7   7      167.59      171.98     16.76 o 
  -4   7   7       36.20       35.75      6.78 o 
  -3   7   7      136.32      125.12      7.82 o 
  -2   7   7     1286.53     1226.29     15.43 o 
  -1   7   7      359.05      343.79      7.35 o 
   0   7   7      139.28      155.11      7.34 o 
   1   7   7      366.25      348.72      8.03 o 
   2   7   7     1285.37     1233.69     14.65 o 
   3   7   7      147.01      133.78      8.20 o 
   4   7   7       40.63       36.93      5.49 o 
   5   7   7      172.11      202.33     20.29 o 
   6   7   7       75.39       96.31     12.66 o 
   7   7   7      409.51      463.53     23.29 o 
   8   7   7      130.96      173.52     23.21 o 
  -8   8   7       58.43       77.82     25.88 o 
  -7   8   7      343.65      375.62     41.74 o 
  -6   8   7       94.31      109.17     25.13 o 
  -5   8   7      626.52      647.96     27.44 o 
  -4   8   7      118.26      110.57     11.55 o 
  -3   8   7      448.29      468.17     18.52 o 
  -2   8   7      292.76      292.25      9.12 o 
  -1   8   7     1122.58     1081.60     13.97 o 
   0   8   7      350.02      338.27      9.64 o 
   1   8   7     1134.21     1111.37     14.93 o 
   2   8   7      299.46      312.50     10.77 o 
   3   8   7      446.29      470.31     15.99 o 
   4   8   7      123.00      114.33      9.92 o 
   5   8   7      635.62      624.65     67.38 o 
   6   8   7       94.44       93.44     13.33 o 
   7   8   7      346.94      344.56     21.94 o 
   8   8   7       60.60       43.49     14.99 o 
  -7   9   7      150.36      192.84     33.77 o 
  -6   9   7       10.97       22.13     18.39 o 
  -5   9   7      280.59      280.20     23.01 o 
  -4   9   7      276.59      272.10     21.68 o 
  -3   9   7      288.77      261.80     10.43 o 
  -2   9   7      217.72      210.96      7.93 o 
  -1   9   7       28.88       27.00      3.90 o 
   0   9   7        2.51        4.78      3.24 o 
   1   9   7       28.69       26.05      4.18 o 
   2   9   7      215.10      220.28      8.03 o 
   3   9   7      294.04      286.75     13.60 o 
   4   9   7      281.04      284.39     19.31 o 
   5   9   7      286.62      311.01     33.84 o 
   6   9   7        9.00        5.54      8.17 o 
   7   9   7      150.05      127.40     27.35 o 
  -7  10   7      205.61      181.29     33.69 o 
  -6  10   7       82.59       34.79     21.04 o 
  -5  10   7      125.04      130.74     17.89 o 
  -4  10   7      128.36      146.54     16.13 o 
  -3  10   7      735.27      732.27     21.23 o 
  -2  10   7       47.54       44.08      5.40 o 
  -1  10   7      484.69      511.71     11.96 o 
   0  10   7        0.03        4.46      3.55 o 
   1  10   7      510.19      516.93     12.03 o 
   2  10   7       44.96       34.80      4.64 o 
   3  10   7      728.20      708.88     21.45 o 
   4  10   7      120.69       81.09     19.85 o 
   5  10   7      115.71      104.08     14.62 o 
   6  10   7       80.16       64.76     12.83 o 
   7  10   7      207.73      177.55     28.18 o 
  -5  11   7       73.02       82.78     21.51 o 
  -4  11   7      179.43      163.80     18.38 o 
  -3  11   7      155.87      162.62     12.89 o 
  -2  11   7      165.48      152.32     11.32 o 
  -1  11   7       18.29       13.42      4.19 o 
   0  11   7      153.73      150.98      8.46 o 
   1  11   7       18.73       12.00      4.34 o 
   2  11   7      163.98      155.19     12.44 o 
   3  11   7      158.78      161.18     20.39 o 
   4  11   7      181.47      172.10     19.26 o 
   5  11   7       76.84       64.75     14.88 o 
   6  11   7       75.09       93.34     16.70 o 
  -5  12   7      174.66      144.37     26.75 o 
  -4  12   7       65.26       69.60     21.04 o 
  -3  12   7      385.99      403.10     26.99 o 
  -2  12   7       35.29       36.91      7.75 o 
  -1  12   7       92.92      112.07      8.84 o 
   0  12   7      287.82      300.03     12.40 o 
   1  12   7       91.97       94.43      8.53 o 
   2  12   7       37.23       45.48     10.35 o 
   3  12   7      388.19      426.90     22.14 o 
   4  12   7       64.67       70.72     20.21 o 
   5  12   7      176.87      135.16     20.49 o 
   6  12   7        0.99       -1.33     10.92 o 
  -5  13   7        3.29       -0.12     10.82 o 
  -4  13   7       78.07       77.58     18.68 o 
  -3  13   7      121.96      115.43     11.42 o 
  -2  13   7      293.74      322.74     16.01 o 
  -1  13   7       93.99      108.60      8.58 o 
   0  13   7      672.18      689.62     18.90 o 
   1  13   7       94.29       97.58      8.74 o 
   2  13   7      281.98      287.44     20.59 o 
   3  13   7      118.60       95.39     14.33 o 
   4  13   7       79.54       85.82     22.02 o 
   5  13   7        3.74       17.30     15.07 o 
  -4  14   7        2.64        4.65      8.37 o 
  -3  14   7       10.54        8.83      7.93 o 
  -2  14   7        2.39        5.78      6.28 o 
  -1  14   7      134.69      138.25      9.63 o 
   0  14   7       75.01       84.25      7.27 o 
   1  14   7      144.40      149.85     10.44 o 
   2  14   7        2.60       -3.97      7.42 o 
   3  14   7       12.56       23.10      9.65 o 
   4  14   7        2.94       15.50      7.93 o 
  -2  15   7       68.68       43.22      7.98 o 
  -1  15   7        5.25        4.94      6.45 o 
   0  15   7        0.64        5.65      6.48 o 
   1  15   7        5.38       23.76      7.99 o 
   2  15   7       70.85       78.58     10.78 o 
   0   0   8       96.56       77.62      3.70 o 
   1   0   8     2160.14     2160.77     12.87 o 
   2   0   8       75.58       55.68      2.70 o 
   3   0   8     1122.59     1128.18     19.60 o 
   4   0   8       45.52       38.17      5.53 o 
   5   0   8     1905.16     1773.03     27.19 o 
   6   0   8       59.54       49.32      9.24 o 
   7   0   8      338.50      335.86     22.46 o 
   8   0   8        4.74       19.27      8.40 o 
   9   0   8       50.81       44.41     17.25 o 
  -9   1   8      129.16      166.01     28.58 o 
  -8   1   8       65.56       54.64     10.39 o 
  -7   1   8      108.33      112.13      8.74 o 
  -6   1   8      101.36      103.05     12.29 o 
  -5   1   8       65.72       46.96      5.30 o 
  -4   1   8      598.26      595.73     15.98 o 
  -3   1   8      826.00      789.52     13.19 o 
  -2   1   8     1322.57     1376.34     14.28 o 
  -1   1   8     1943.32     1953.50     13.80 o 
   0   1   8      974.89      965.60      8.32 o 
   1   1   8     1962.13     1957.57     12.37 o 
   2   1   8     1302.30     1352.90     16.91 o 
   3   1   8      822.17      799.79     11.18 o 
   4   1   8      592.61      596.84     12.74 o 
   5   1   8       69.19       61.28      6.38 o 
   6   1   8      100.70      100.67      7.38 o 
   7   1   8      109.62      100.86     15.57 o 
   8   1   8       67.24       77.07     21.89 o 
   9   1   8      132.59      135.63     18.58 o 
  -9   2   8      138.51      135.33     27.14 o 
  -8   2   8       26.03       25.37     11.40 o 
  -7   2   8      215.94      207.73     30.05 o 
  -6   2   8       57.86       54.92      6.34 o 
  -5   2   8      395.42      374.00     11.08 o 
  -4   2   8      442.57      448.76     11.76 o 
  -3   2   8     1341.92     1282.06     18.09 o 
  -2   2   8     2238.51     2278.61     20.03 o 
  -1   2   8     1317.38     1360.58     10.53 o 
   0   2   8     3777.42     3725.11     20.12 o 
   1   2   8     1314.05     1355.32      8.67 o 
   2   2   8     2172.78     2265.88     24.51 o 
   3   2   8     1368.23     1341.65     16.33 o 
   4   2   8      449.21      449.77     10.84 o 
   5   2   8      393.80      364.73     20.90 o 
   6   2   8       55.17       59.05      7.74 o 
   7   2   8      215.09      221.32     16.64 o 
   8   2   8       28.92       39.76     19.87 o 
   9   2   8      143.18      191.64     32.70 o 
  -9   3   8       92.48      115.09     25.78 o 
  -8   3   8      113.21       99.53     22.46 o 
  -7   3   8      179.19      190.39     27.14 o 
  -6   3   8      303.22      289.50     12.15 o 
  -5   3   8      139.30      128.84      8.98 o 
  -4   3   8     1018.43     1009.34     18.22 o 
  -3   3   8       19.21       18.82      2.72 o 
  -2   3   8     1547.66     1531.45     14.44 o 
  -1   3   8      765.01      817.83      9.01 o 
   0   3   8      272.65      294.54      4.56 o 
   1   3   8      775.73      835.54      6.67 o 
   2   3   8     1535.91     1525.28     17.82 o 
   3   3   8       19.34       17.63      2.60 o 
   4   3   8      975.73      975.16     17.35 o 
   5   3   8      141.65      154.29     15.90 o 
   6   3   8      306.25      366.10     17.69 o 
   7   3   8      179.82      178.96     20.67 o 
   8   3   8      117.67      128.75     19.11 o 
   9   3   8       92.62      114.28     28.79 o 
  -9   4   8      284.81      319.43     38.78 o 
  -8   4   8       30.19       39.50     18.28 o 
  -7   4   8      241.43      234.73     30.54 o 
  -6   4   8      233.66      215.96     13.41 o 
  -5   4   8     1016.72      970.52     21.24 o 
  -4   4   8      356.31      337.45     11.32 o 
  -3   4   8     1498.97     1419.07     19.05 o 
  -2   4   8      573.60      637.88     11.64 o 
  -1   4   8     1842.81     1860.08     15.28 o 
   0   4   8       84.01       95.64      3.28 o 
   1   4   8     1793.17     1830.56     13.14 o 
   2   4   8      572.80      622.96     10.97 o 
   3   4   8     1453.81     1373.95     17.13 o 
   4   4   8      354.66      360.59     10.48 o 
   5   4   8     1021.49     1049.62     34.89 o 
   6   4   8      231.09      237.95     17.40 o 
   7   4   8      230.81      240.24     18.88 o 
   8   4   8       28.64       39.77     35.63 o 
   9   4   8      283.67      233.14     37.47 o 
  -9   5   8       13.76       -4.27     16.01 o 
  -8   5   8      344.85      309.52     37.04 o 
  -7   5   8       30.77        8.10     14.35 o 
  -6   5   8      151.50      127.48     21.31 o 
  -5   5   8      209.52      207.03     13.36 o 
  -4   5   8     1647.96     1550.04     24.61 o 
  -3   5   8      128.03      125.43      7.95 o 
  -2   5   8      774.55      779.69      9.76 o 
  -1   5   8        3.57        3.58      1.84 o 
   0   5   8      516.63      500.64      7.36 o 
   1   5   8        3.22        2.33      2.12 o 
   2   5   8      760.98      762.73     12.12 o 
   3   5   8      126.56      117.59      6.52 o 
   4   5   8     1589.69     1508.77     22.78 o 
   5   5   8      204.99      186.55     15.07 o 
   6   5   8      148.38      144.26     14.23 o 
   7   5   8       30.69       32.64      9.83 o 
   8   5   8      348.96      374.41     28.02 o 
   9   5   8       12.18       -3.56     18.26 o 
  -8   6   8      118.46      131.98     27.41 o 
  -7   6   8       59.25       52.75     19.45 o 
  -6   6   8      157.38      111.16     22.02 o 
  -5   6   8      389.30      362.53     18.11 o 
  -4   6   8      185.05      175.04     10.62 o 
  -3   6   8      310.80      281.62     10.57 o 
  -2   6   8      207.19      193.12      6.59 o 
  -1   6   8      119.76      123.57      4.56 o 
   0   6   8       47.08       58.01      3.65 o 
   1   6   8      117.00      114.25      4.82 o 
   2   6   8      199.03      197.96      6.07 o 
   3   6   8      296.33      287.73      9.18 o 
   4   6   8      179.18      180.87      8.29 o 
   5   6   8      407.73      421.72     17.82 o 
   6   6   8      157.18      170.56     15.68 o 
   7   6   8       56.77       83.74     16.87 o 
   8   6   8      120.69      103.16     18.56 o 
  -8   7   8       70.15       84.84     25.15 o 
  -7   7   8       49.42       30.33     18.20 o 
  -6   7   8      233.13      244.32     31.80 o 
  -5   7   8       50.85       44.61     16.43 o 
  -4   7   8      849.83      798.34     31.82 o 
  -3   7   8      300.25      283.44     10.40 o 
  -2   7   8      431.58      442.82     12.12 o 
  -1   7   8      553.94      511.72     11.36 o 
   0   7   8      240.71      253.25      7.14 o 
   1   7   8      577.20      534.49      9.71 o 
   2   7   8      431.26      436.21      8.73 o 
   3   7   8      308.50      293.18     10.62 o 
   4   7   8      844.39      831.67     16.22 o 
   5   7   8       48.76       42.96     14.93 o 
   6   7   8      233.18      258.35     19.91 o 
   7   7   8       49.23       59.59     16.84 o 
   8   7   8       75.42       56.15     17.74 o 
  -8   8   8      296.62      343.99     43.43 o 
  -7   8   8       36.59       24.27     19.53 o 
  -6   8   8       98.91      102.61     24.93 o 
  -5   8   8       91.37      124.35     24.03 o 
  -4   8   8       19.88       15.54      5.88 o 
  -3   8   8      326.85      317.42     12.86 o 
  -2   8   8     1291.57     1201.51     16.52 o 
  -1   8   8      237.82      222.71      6.85 o 
   0   8   8     1155.40     1169.87     16.20 o 
   1   8   8      236.47      226.08      7.51 o 
   2   8   8     1250.33     1203.28     20.86 o 
   3   8   8      321.54      323.76     11.63 o 
   4   8   8       20.94       26.50      6.25 o 
   5   8   8       90.34      102.69     13.02 o 
   6   8   8       98.52      110.70     14.19 o 
   7   8   8       34.47       53.10     10.86 o 
   8   8   8      304.01      367.79     38.06 o 
  -7   9   8      190.09      193.60     33.77 o 
  -6   9   8       46.00       42.58     20.30 o 
  -5   9   8      119.34      118.93     16.29 o 
  -4   9   8      267.49      237.20     20.63 o 
  -3   9   8       40.93       36.14      5.56 o 
  -2   9   8      342.08      354.05      9.57 o 
  -1   9   8      630.89      627.20     11.89 o 
   0   9   8       83.68       72.66      5.78 o 
   1   9   8      654.78      644.80     12.87 o 
   2   9   8      324.23      332.26      9.59 o 
   3   9   8       43.34       39.99      6.08 o 
   4   9   8      266.60      273.48     19.17 o 
   5   9   8      123.30       98.59     13.43 o 
   6   9   8       42.02       25.28     13.57 o 
   7   9   8      187.12      198.56     23.51 o 
  -7  10   8       11.01       12.63     18.54 o 
  -6  10   8       34.63       33.56     20.01 o 
  -5  10   8      322.87      344.96     24.71 o 
  -4  10   8       59.74       62.54     10.67 o 
  -3  10   8      184.89      199.42     11.58 o 
  -2  10   8      151.85      142.67     12.66 o 
  -1  10   8      104.12      107.40      7.51 o 
   0  10   8      112.08      130.83      8.61 o 
   1  10   8      107.52      102.48      7.28 o 
   2  10   8      147.44      129.62     11.06 o 
   3  10   8      188.67      199.96     15.15 o 
   4  10   8       60.45       61.12     11.63 o 
   5  10   8      328.59      347.56     33.35 o 
   6  10   8       34.04       -6.73     20.55 o 
   7  10   8       11.86        9.91     17.38 o 
  -5  11   8       39.26       25.87     16.64 o 
  -4  11   8       66.44       84.20     16.20 o 
  -3  11   8      289.85      264.65     15.08 o 
  -2  11   8      402.56      443.13     21.70 o 
  -1  11   8      102.76      105.12      7.29 o 
   0  11   8      237.61      244.87      9.82 o 
   1  11   8      107.81      105.27      7.68 o 
   2  11   8      400.61      367.50     42.28 o 
   3  11   8      290.30      295.54     18.97 o 
   4  11   8       66.78       57.98     13.85 o 
   5  11   8       38.55       33.67     11.10 o 
   6  11   8       60.24       65.78     15.71 o 
  -5  12   8       26.54       16.77     15.20 o 
  -4  12   8       66.70       62.70     16.62 o 
  -3  12   8      429.95      415.12     18.50 o 
  -2  12   8       39.72       34.76      8.84 o 
  -1  12   8      380.53      417.07     14.17 o 
   0  12   8        8.82        0.24      6.15 o 
   1  12   8      391.72      412.40     18.85 o 
   2  12   8       42.24       28.36      9.60 o 
   3  12   8      432.43      466.29     23.55 o 
   4  12   8       64.68       98.80     21.92 o 
   5  12   8       32.19       38.21     13.55 o 
   6  12   8       97.50       82.46     16.85 o 
  -5  13   8       14.26       11.52     11.91 o 
  -4  13   8       94.96       98.52     16.92 o 
  -3  13   8       20.99       23.57      8.87 o 
  -2  13   8       19.43       22.57      7.78 o 
  -1  13   8        7.15       10.24      5.11 o 
   0  13   8      134.12      143.83      8.92 o 
   1  13   8        7.50        9.55      5.29 o 
   2  13   8       20.32        3.56     11.00 o 
   3  13   8       21.33       29.00     11.53 o 
   4  13   8       99.08      112.44     24.24 o 
   5  13   8       13.89       38.10     15.23 o 
  -4  14   8       34.82       33.34      9.24 o 
  -3  14   8      315.03      318.82     18.28 o 
  -2  14   8      120.00      129.90     11.65 o 
  -1  14   8      313.71      320.46     12.55 o 
   0  14   8       43.77       39.39      6.02 o 
   1  14   8      311.87      330.24     14.12 o 
   2  14   8      119.38      149.26     14.27 o 
   3  14   8      323.60      355.46     23.95 o 
   4  14   8       33.34       53.62     11.68 o 
  -2  15   8      102.85      114.69     11.04 o 
  -1  15   8       60.10       49.91      8.39 o 
   0  15   8        1.13       -1.21      5.42 o 
   1  15   8       62.69       52.93     14.65 o 
   2  15   8      102.92      121.90     12.97 o 
   1   0   9      596.03      627.04      6.07 o 
   2   0   9     1392.96     1456.54     14.89 o 
   3   0   9      321.21      310.47     15.33 o 
   4   0   9     1677.31     1614.46     26.53 o 
   5   0   9      124.85      112.86      8.85 o 
   6   0   9      219.37      226.40     11.68 o 
   7   0   9       12.22       18.70      9.45 o 
   8   0   9      552.76      612.90     25.17 o 
   9   0   9        6.91       20.70     14.79 o 
  -9   1   9       14.35        5.38     14.38 o 
  -8   1   9      123.46      133.12     14.75 o 
  -7   1   9      141.26      133.03     16.42 o 
  -6   1   9      511.43      499.53     18.30 o 
  -5   1   9       64.84       67.83      7.59 o 
  -4   1   9      940.58      873.17     21.56 o 
  -3   1   9      148.98      138.35      8.28 o 
  -2   1   9      543.21      538.86      8.93 o 
  -1   1   9      192.00      199.83      3.41 o 
   0   1   9      102.94      123.83      2.82 o 
   1   1   9      198.88      209.03      3.77 o 
   2   1   9      539.61      518.36      8.53 o 
   3   1   9      152.73      149.34      5.03 o 
   4   1   9      930.87      853.27     21.10 o 
   5   1   9       57.54       70.63      7.73 o 
   6   1   9      515.53      501.84     22.17 o 
   7   1   9      137.65      160.15     18.80 o 
   8   1   9      122.68      128.57     19.23 o 
   9   1   9       14.00       26.80     37.40 o 
  -9   2   9      126.73       87.90     23.92 o 
  -8   2   9      136.32      142.82     25.50 o 
  -7   2   9      143.43      162.32     17.27 o 
  -6   2   9      189.65      192.97     17.86 o 
  -5   2   9      172.29      155.91      9.13 o 
  -4   2   9      140.84      135.45      7.82 o 
  -3   2   9      331.58      330.02      9.35 o 
  -2   2   9     3962.78     4123.40     27.14 o 
  -1   2   9     2281.12     2267.48     20.77 o 
   0   2   9        0.44        2.39      1.23 o 
   1   2   9     2277.61     2289.50     12.81 o 
   2   2   9     3978.05     4202.63     34.73 o 
   3   2   9      329.93      334.54      8.33 o 
   4   2   9      139.28      124.33      7.91 o 
   5   2   9      178.48      157.60      8.80 o 
   6   2   9      194.26      192.26     18.13 o 
   7   2   9      146.21      168.61     19.72 o 
   8   2   9      129.60      126.03     24.83 o 
   9   2   9      127.34       90.34     26.56 o 
  -9   3   9       68.24       70.00     23.06 o 
  -8   3   9        2.55        9.05     13.93 o 
  -7   3   9       21.60       23.25     14.05 o 
  -6   3   9      215.89      210.27     14.93 o 
  -5   3   9      319.16      334.25     12.88 o 
  -4   3   9      380.20      363.95     14.92 o 
  -3   3   9       54.42       43.83      4.96 o 
  -2   3   9      213.76      208.61      4.96 o 
  -1   3   9      194.04      211.07      5.05 o 
   0   3   9     2256.03     2145.64     14.34 o 
   1   3   9      189.89      206.36      3.58 o 
   2   3   9      243.30      250.46      5.08 o 
   3   3   9       55.86       49.02      5.40 o 
   4   3   9      369.49      367.68     10.03 o 
   5   3   9      323.73      343.31     11.96 o 
   6   3   9      216.44      211.18     10.93 o 
   7   3   9       23.71       22.69      9.21 o 
   8   3   9        2.62       -3.63     11.42 o 
   9   3   9       69.65       44.48     22.10 o 
  -9   4   9      321.57      301.40     37.07 o 
  -8   4   9      108.19      109.56     23.52 o 
  -7   4   9      294.20      258.12     31.19 o 
  -6   4   9      343.56      377.61     31.80 o 
  -5   4   9      224.78      244.08     32.20 o 
  -4   4   9      336.04      313.96     11.90 o 
  -3   4   9      159.81      153.74      7.11 o 
  -2   4   9      621.02      602.78      7.59 o 
  -1   4   9       18.23       14.33      2.13 o 
   0   4   9     1244.28     1259.42     10.71 o 
   1   4   9       17.94       17.39      1.73 o 
   2   4   9      615.65      615.88      8.81 o 
   3   4   9      162.49      153.65      7.52 o 
   4   4   9      336.26      308.92      9.79 o 
   5   4   9      223.33      237.34     20.53 o 
   6   4   9      340.89      349.66     13.41 o 
   7   4   9      286.14      318.77     23.52 o 
   8   4   9      108.38      119.84     40.29 o 
   9   4   9      324.03      351.70     43.77 o 
  -8   5   9       60.77       57.44     19.56 o 
  -7   5   9       12.60       26.15     15.00 o 
  -5   5   9      145.82      123.63     11.82 o 
  -4   5   9      219.00      224.22     11.47 o 
  -3   5   9       61.11       63.44      5.62 o 
  -2   5   9       66.96       72.15      3.75 o 
  -1   5   9      516.00      492.44      7.94 o 
   0   5   9       15.56       13.62      2.08 o 
   1   5   9      525.78      496.23      7.05 o 
   2   5   9       68.91       73.15      3.87 o 
   3   5   9       54.30       59.58      5.08 o 
   4   5   9      222.39      212.21      8.56 o 
   5   5   9      145.06      135.58     10.94 o 
   6   5   9      363.05      315.40     67.64 o 
   7   5   9       12.41       15.76      5.82 o 
   8   5   9       60.99       79.23     19.30 o 
  -8   6   9      169.94      154.44     28.02 o 
  -7   6   9        9.72       10.24     16.10 o 
  -6   6   9      157.02      153.09     25.28 o 
  -5   6   9      154.75      146.56     13.59 o 
  -4   6   9       62.83       42.78     10.93 o 
  -3   6   9     2085.83     2004.21     27.37 o 
  -2   6   9       25.48       24.95      3.05 o 
  -1   6   9     2217.97     2211.57     19.28 o 
   0   6   9      108.88      106.19      4.70 o 
   1   6   9     2214.19     2214.68     18.22 o 
   2   6   9       22.45       24.04      3.28 o 
   3   6   9     2072.20     2017.82     25.73 o 
   4   6   9       67.03       52.75      5.26 o 
   5   6   9      154.59      152.40     10.20 o 
   6   6   9      154.45      132.40     18.15 o 
   7   6   9        9.39       19.55     17.34 o 
   8   6   9      169.70      188.81     23.49 o 
  -8   7   9        2.19      -14.13     14.13 o 
  -7   7   9       63.91       51.84     21.04 o 
  -6   7   9        8.00       14.42     14.97 o 
  -5   7   9       44.45       28.00     15.54 o 
  -4   7   9      177.21      171.98     11.93 o 
  -3   7   9       20.21       19.88      5.09 o 
  -2   7   9      144.70      146.05      5.65 o 
  -1   7   9      352.22      382.62      8.67 o 
   0   7   9       52.36       61.76      4.09 o 
   1   7   9      351.59      364.37      7.86 o 
   2   7   9      149.44      146.72      5.95 o 
   3   7   9       16.83       11.53      4.49 o 
   4   7   9      174.73      155.43      9.73 o 
   5   7   9       40.61       42.04      9.56 o 
   6   7   9        6.84        8.39      6.32 o 
   7   7   9       66.19       66.28     10.83 o 
   8   7   9        1.87       14.20     11.78 o 
  -8   8   9       45.25       13.18     19.82 o 
  -7   8   9      482.37      559.10     45.35 o 
  -6   8   9      183.63      199.35     30.79 o 
  -5   8   9      202.25      164.61     27.29 o 
  -4   8   9      303.31      303.80     14.74 o 
  -3   8   9      166.67      176.87      8.93 o 
  -2   8   9      273.03      259.55      7.38 o 
  -1   8   9      570.21      534.53     10.01 o 
   0   8   9      283.59      276.86     12.86 o 
   1   8   9      577.15      540.43     10.73 o 
   2   8   9      281.07      278.41      7.78 o 
   3   8   9      160.02      167.80     10.28 o 
   4   8   9      304.31      359.52     19.02 o 
   5   8   9      202.73      216.90     17.82 o 
   6   8   9      185.34      177.62     16.96 o 
   7   8   9      489.16      450.28     23.50 o 
   8   8   9       46.75       41.51     14.77 o 
  -7   9   9       14.20        5.57     18.99 o 
  -6   9   9       21.63       11.07     17.70 o 
  -5   9   9      402.28      463.30     38.43 o 
  -4   9   9       64.53       54.37     16.62 o 
  -3   9   9      174.76      184.65      9.74 o 
  -2   9   9       10.04        7.56      3.35 o 
  -1   9   9       30.74       33.44      4.66 o 
   0   9   9       36.96       40.15      4.75 o 
   1   9   9       27.99       31.95      4.57 o 
   2   9   9       11.31       12.80      3.66 o 
   3   9   9      180.72      179.14     10.42 o 
   4   9   9       66.23       75.67     11.28 o 
   5   9   9      398.34      404.98     21.05 o 
   6   9   9       22.24       19.17     10.29 o 
   7   9   9       16.12       10.92     10.51 o 
  -7  10   9       11.69       29.27     21.12 o 
  -6  10   9      186.92      150.03     30.83 o 
  -5  10   9      380.64      384.17     41.73 o 
  -4  10   9      190.53      185.68     15.68 o 
  -3  10   9      463.43      494.05     15.78 o 
  -2  10   9      146.25      154.30     10.85 o 
  -1  10   9      371.92      382.92     10.66 o 
   0  10   9      702.89      686.95     15.96 o 
   1  10   9      372.80      412.11     12.02 o 
   2  10   9      137.51      126.72     11.42 o 
   3  10   9      462.18      490.12     19.02 o 
   4  10   9      187.43      207.22     17.91 o 
   5  10   9      373.87      373.85     30.27 o 
   6  10   9      184.75      139.70     16.58 o 
   7  10   9       13.11        6.09     11.10 o 
  -6  11   9       32.10        8.29     21.40 o 
  -4  11   9       35.21       34.10     17.67 o 
  -3  11   9       27.76       22.92      7.31 o 
  -2  11   9      221.50      214.83     17.15 o 
  -1  11   9       38.13       32.94      6.56 o 
   0  11   9      218.87      220.38      9.82 o 
   1  11   9       35.02       38.94      5.50 o 
   2  11   9      221.47      230.60     18.78 o 
   3  11   9       25.65       28.30      8.96 o 
   4  11   9       38.24       37.87     15.13 o 
   5  11   9       17.58       -4.47     13.74 o 
   6  11   9       30.66       22.22     11.54 o 
  -4  12   9      153.20      155.69     19.15 o 
  -3  12   9      155.31      171.44     14.32 o 
  -2  12   9       12.89        8.73      6.98 o 
  -1  12   9      824.21      806.74     19.28 o 
   0  12   9        0.54        4.09      3.70 o 
   1  12   9      826.24      842.34     21.94 o 
   2  12   9       12.51       10.98      8.72 o 
   3  12   9      158.05      151.39     17.03 o 
   4  12   9      150.77      115.08     25.19 o 
   5  12   9       15.92        7.74     14.44 o 
  -5  13   9        9.65       16.11     17.02 o 
  -4  13   9       17.71       18.60     10.07 o 
  -3  13   9       60.19       40.71     19.94 o 
  -2  13   9        3.64        1.63      6.46 o 
  -1  13   9       67.63       70.41     10.66 o 
   0  13   9       18.61       19.29      5.46 o 
   1  13   9       62.91       66.19      7.59 o 
   2  13   9        3.55      -11.41     11.82 o 
   3  13   9       59.51       45.58     12.21 o 
   4  13   9       16.28       20.75     17.93 o 
   5  13   9       10.56       17.09     10.59 o 
  -3  14   9       19.30       26.11      9.04 o 
  -2  14   9      183.99      173.70     14.73 o 
  -1  14   9        3.87        0.99      4.97 o 
   0  14   9      244.84      254.27     10.56 o 
   1  14   9        4.44        9.63      5.07 o 
   2  14   9      191.85      201.78     29.06 o 
   3  14   9       20.27       24.63     10.44 o 
  -1  15   9       26.51       30.75     18.48 o 
   0  15   9      260.10      275.85     15.41 o 
   1  15   9       25.16       34.76      8.42 o 
   0   0  10       14.32       14.23      2.28 o 
   1   0  10     8938.14     9097.27     43.48 o 
   2   0  10      223.96      216.02      5.35 o 
   3   0  10        0.62       -0.98      2.28 o 
   4   0  10      792.01      743.64     38.89 o 
   5   0  10       51.01       46.40      7.19 o 
   6   0  10      170.02      171.12     11.24 o 
   7   0  10       73.82       68.56     15.20 o 
   8   0  10        1.46       10.84      8.10 o 
   9   0  10        0.24        6.42     12.27 o 
  -9   1  10        4.81       -1.31     13.70 o 
  -8   1  10      501.60      535.70     23.92 o 
  -7   1  10       47.95       40.97     16.53 o 
  -6   1  10      156.84      152.36     10.85 o 
  -5   1  10      417.91      353.13     17.05 o 
  -4   1  10      740.89      748.60     18.05 o 
  -3   1  10       49.14       41.42      5.27 o 
  -2   1  10      859.12      869.77     10.25 o 
  -1   1  10       32.97       32.43      2.02 o 
   0   1  10      316.95      294.35      4.35 o 
   1   1  10       32.85       33.50      2.13 o 
   2   1  10      877.41      887.92     14.34 o 
   3   1  10       50.24       56.96      3.84 o 
   4   1  10      739.18      722.52     35.69 o 
   5   1  10      422.06      387.96     16.64 o 
   6   1  10      160.34      145.83      9.83 o 
   7   1  10       49.81       58.66     13.07 o 
   8   1  10      497.73      460.22     28.23 o 
   9   1  10        4.25       10.79     10.73 o 
  -9   2  10       78.12       95.39     25.16 o 
  -8   2  10      270.22      298.59     35.51 o 
  -7   2  10      190.29      201.40     19.62 o 
  -6   2  10      262.97      238.83     12.28 o 
  -5   2  10      218.11      208.00     11.25 o 
  -4   2  10      803.58      791.93     18.03 o 
  -3   2  10       86.89       89.32      6.54 o 
  -2   2  10     1683.69     1729.01     15.16 o 
  -1   2  10      588.65      637.29      8.89 o 
   0   2  10      433.12      411.65      4.93 o 
   1   2  10      582.63      630.07      5.83 o 
   2   2  10     1720.93     1792.66     15.45 o 
   3   2  10       87.16       96.96      5.94 o 
   4   2  10      826.23      818.40     17.49 o 
   5   2  10      212.59      210.80     11.46 o 
   6   2  10      266.55      264.51     12.45 o 
   7   2  10      199.05      226.54     22.02 o 
   8   2  10      268.90      301.97     26.85 o 
   9   2  10       75.40      111.54     28.55 o 
  -9   3  10       97.21       89.05     24.79 o 
  -8   3  10        1.40       -3.54     12.10 o 
  -7   3  10       53.79       47.49     16.09 o 
  -6   3  10       37.18       34.27      9.79 o 
  -5   3  10       90.76       81.67      8.20 o 
  -4   3  10      461.37      434.40     12.86 o 
  -3   3  10     2489.81     2478.35     31.70 o 
  -2   3  10     1570.86     1593.81     14.78 o 
  -1   3  10     1785.85     1778.38     17.57 o 
   0   3  10      436.74      418.43      5.52 o 
   1   3  10     1801.60     1800.66     11.85 o 
   2   3  10     1609.11     1651.50     15.92 o 
   3   3  10     2527.24     2567.87     24.99 o 
   4   3  10      461.59      430.47     13.16 o 
   5   3  10       98.62      101.51      9.85 o 
   6   3  10       37.13       30.65      6.39 o 
   7   3  10       54.25       43.21     20.43 o 
   8   3  10        1.16        9.74      8.04 o 
   9   3  10       99.15       84.30     27.77 o 
  -9   4  10       29.10       27.49     19.25 o 
  -8   4  10      115.91      111.14     24.87 o 
  -7   4  10       11.83        7.61     13.49 o 
  -6   4  10      192.61      202.15     26.99 o 
  -5   4  10       77.55       85.29      8.72 o 
  -4   4  10      376.62      358.06     14.01 o 
  -3   4  10     1129.03     1102.71     20.21 o 
  -2   4  10      118.91      105.49      4.43 o 
  -1   4  10      332.12      296.14      6.02 o 
   0   4  10        7.31        7.80      1.91 o 
   1   4  10      326.08      282.04      4.78 o 
   2   4  10      113.99      110.35      4.49 o 
   3   4  10     1135.20     1095.07     16.24 o 
   4   4  10      377.56      367.70     12.86 o 
   5   4  10       80.28       70.20      7.60 o 
   6   4  10      193.78      187.87     16.20 o 
   7   4  10       12.26        4.85     13.02 o 
   8   4  10      114.21      115.45     17.62 o 
   9   4  10       29.53       20.04     21.75 o 
  -8   5  10       23.22       13.75     17.54 o 
  -7   5  10       53.85       44.13     17.97 o 
  -6   5  10      194.73      186.15     26.26 o 
  -5   5  10      189.60      182.88     18.78 o 
  -4   5  10      349.32      292.92     20.51 o 
  -3   5  10     1202.13     1173.29     18.23 o 
  -2   5  10      121.24      118.23      5.06 o 
  -1   5  10      189.29      194.01      5.39 o 
   0   5  10      643.88      655.67      8.18 o 
   1   5  10      179.72      185.65      4.49 o 
   2   5  10      113.78      116.96      4.18 o 
   3   5  10     1234.46     1178.86     17.49 o 
   4   5  10      359.15      317.12     11.22 o 
   5   5  10      178.09      174.96     10.90 o 
   6   5  10      195.28      203.24     17.15 o 
   7   5  10       51.64       62.40     10.95 o 
   8   5  10       22.03       15.74     20.40 o 
  -8   6  10       32.01       20.22     19.28 o 
  -7   6  10       56.69       86.54     21.53 o 
  -6   6  10      292.80      268.84     31.74 o 
  -5   6  10       67.10       57.30     16.57 o 
  -4   6  10      467.82      426.05     19.52 o 
  -3   6  10       99.38      108.15      7.25 o 
  -2   6  10      511.55      492.67     10.07 o 
  -1   6  10     1278.47     1282.70     15.05 o 
   0   6  10      458.37      462.79      9.11 o 
   1   6  10     1284.06     1274.96     13.32 o 
   2   6  10      518.18      500.95      9.14 o 
   3   6  10      107.96      107.42      6.96 o 
   4   6  10      496.21      490.07     13.97 o 
   5   6  10       69.61       62.97      8.06 o 
   6   6  10      303.32      309.97     19.96 o 
   7   6  10       53.99       73.82     13.99 o 
   8   6  10       29.51      -17.79     17.79 o 
  -8   7  10      168.21      156.88     31.07 o 
  -7   7  10       95.44      102.85     25.64 o 
  -6   7  10      583.87      640.04     43.23 o 
  -5   7  10      272.15      273.92     32.09 o 
  -4   7  10      211.44      197.93     15.08 o 
  -3   7  10      167.55      181.10     10.59 o 
  -2   7  10       74.86       68.69      4.32 o 
  -1   7  10      149.78      136.32      6.11 o 
   0   7  10       18.32       16.36      3.10 o 
   1   7  10      150.34      134.33      5.65 o 
   2   7  10       74.21       72.35      4.64 o 
   3   7  10      178.69      185.95     10.16 o 
   4   7  10      216.79      214.61     10.60 o 
   5   7  10      279.72      255.24     18.71 o 
   6   7  10      581.25      603.12     31.40 o 
   7   7  10       99.43      139.76     18.60 o 
   8   7  10      164.40      150.18     21.98 o 
  -7   8  10       99.52       68.65     23.63 o 
  -6   8  10       18.33       19.37     18.63 o 
  -5   8  10       50.47       34.67     18.17 o 
  -4   8  10      110.37       76.10     19.39 o 
  -3   8  10       44.95       40.68      5.50 o 
  -2   8  10       23.84       13.24      3.91 o 
  -1   8  10      283.74      275.86      7.59 o 
   0   8  10      362.37      351.31     10.99 o 
   1   8  10      263.63      251.14      7.39 o 
   2   8  10       24.21       15.03      3.43 o 
   3   8  10       42.05       36.03      6.11 o 
   4   8  10      112.18       94.22     11.92 o 
   5   8  10       50.23       42.50      9.42 o 
   6   8  10       17.42       14.25      8.47 o 
   7   8  10      107.14       74.83     38.86 o 
  -7   9  10       12.64       -3.86     19.25 o 
  -6   9  10      101.67       89.12     24.51 o 
  -5   9  10       75.21      108.90     24.80 o 
  -4   9  10      116.91      103.22     14.97 o 
  -3   9  10      177.11      191.53      9.91 o 
  -2   9  10      915.53      917.29     15.64 o 
  -1   9  10      146.82      168.37      7.63 o 
   0   9  10     1559.51     1610.11     22.34 o 
   1   9  10      151.42      163.20      7.97 o 
   2   9  10      939.63      930.05     22.02 o 
   3   9  10      177.43      178.78      9.46 o 
   4   9  10      111.87      120.04     17.75 o 
   5   9  10       75.85       77.23     12.27 o 
   6   9  10      103.01       88.20     13.23 o 
   7   9  10       11.71        2.46      6.52 o 
  -7  10  10      179.86      177.21     34.30 o 
  -6  10  10       11.51        3.72     17.41 o 
  -5  10  10       23.79       29.67     20.40 o 
  -4  10  10       34.93       32.75      9.77 o 
  -3  10  10       84.18       81.70      8.35 o 
  -2  10  10      112.52       95.35     10.11 o 
  -1  10  10        6.89        5.46      3.91 o 
   0  10  10       26.09       22.44      5.07 o 
   1  10  10        8.22       11.70      5.60 o 
   2  10  10      109.20       86.22      9.82 o 
   3  10  10       85.14       84.68      9.61 o 
   4  10  10       33.92       15.16      9.18 o 
   5  10  10       24.64       17.71      9.46 o 
   6  10  10       10.95        9.25     10.48 o 
   7  10  10      182.58      100.96     76.38 o 
  -6  11  10      245.68      241.79     38.34 o 
  -4  11  10      178.28      202.88     31.40 o 
  -3  11  10       78.96       73.80     10.34 o 
  -2  11  10       70.46       57.44     12.32 o 
  -1  11  10        0.09       -1.01      7.06 o 
   0  11  10      119.45      107.71      7.64 o 
   1  11  10        0.08        1.55      4.06 o 
   2  11  10       70.52       65.87     11.61 o 
   3  11  10       84.49       96.43     14.18 o 
   4  11  10      174.97      167.09     19.76 o 
   5  11  10      198.70      146.33     27.15 o 
   6  11  10      236.78      242.58     25.18 o 
  -4  12  10      253.44      294.13     33.57 o 
  -3  12  10       66.20       56.01     10.26 o 
  -2  12  10      360.60      337.37     17.42 o 
  -1  12  10       81.63       76.82     10.29 o 
   0  12  10        2.95       -0.93      3.47 o 
   1  12  10       78.18       81.45      9.25 o 
   2  12  10      348.69      344.72     24.52 o 
   3  12  10       61.53       63.24     13.04 o 
   4  12  10      244.71      202.96     32.32 o 
   5  12  10      123.72       85.35     15.94 o 
  -4  13  10      105.89       89.28     11.84 o 
  -3  13  10       71.88       73.38     11.32 o 
  -2  13  10       98.94       69.16     14.87 o 
  -1  13  10      231.74      257.64     14.22 o 
   0  13  10       42.70       48.25      6.35 o 
   1  13  10      221.21      241.24     14.86 o 
   2  13  10       93.84       83.91     19.41 o 
   3  13  10       70.65       79.01     13.98 o 
   4  13  10      112.32      142.86     28.08 o 
  -3  14  10       89.60       79.44     11.71 o 
  -2  14  10       56.40       46.10     18.35 o 
  -1  14  10       87.87       93.72      8.39 o 
   0  14  10      122.87      119.78      9.42 o 
   1  14  10       83.41       88.33     10.76 o 
   2  14  10       56.73       55.40     10.26 o 
   3  14  10       89.44       81.49     14.62 o 
  -1  15  10        6.77        4.47      5.60 o 
   0  15  10      149.32      171.17     13.39 o 
   1  15  10        5.76        2.72      6.14 o 
   1   0  11        3.61        7.37      1.34 o 
   2   0  11      619.35      645.10      9.56 o 
   3   0  11      253.88      267.18     29.18 o 
   4   0  11        3.20       -3.57      6.02 o 
   5   0  11      911.55      888.54     24.26 o 
   6   0  11       54.24       49.15     11.84 o 
   7   0  11        7.88       16.51      8.54 o 
   8   0  11       33.47       23.63      9.12 o 
   9   0  11       90.68       83.54     21.55 o 
  -9   1  11       59.18       34.77     17.74 o 
  -8   1  11      187.38      190.08     17.54 o 
  -7   1  11       97.98      111.19     15.74 o 
  -6   1  11      280.56      277.89     12.82 o 
  -5   1  11      336.76      350.05     15.56 o 
  -4   1  11      751.52      734.73     18.72 o 
  -3   1  11      260.02      257.43     10.86 o 
  -2   1  11      700.24      688.24      9.54 o 
  -1   1  11      736.46      722.81      7.26 o 
   0   1  11      169.53      171.07      3.73 o 
   1   1  11      723.79      707.12      6.82 o 
   2   1  11      720.96      722.89     10.96 o 
   3   1  11      272.60      249.12     13.00 o 
   4   1  11      763.79      709.81     21.46 o 
   5   1  11      343.82      359.40     15.91 o 
   6   1  11      273.36      255.96     15.84 o 
   7   1  11       94.50       95.97     14.73 o 
   8   1  11      195.22      190.01     21.42 o 
   9   1  11       58.88       40.69     19.44 o 
  -9   2  11       69.15       65.43     22.93 o 
  -8   2  11        2.64       -8.79     12.97 o 
  -7   2  11       32.90       41.28     11.52 o 
  -6   2  11       13.69       22.39      9.20 o 
  -5   2  11       15.89       13.39      5.36 o 
  -4   2  11       43.42       47.24      5.64 o 
  -3   2  11       59.59       54.86      5.78 o 
  -2   2  11      793.56      787.44      9.89 o 
  -1   2  11      445.64      456.71      6.25 o 
   0   2  11       69.98       67.01      2.55 o 
   1   2  11      429.79      437.33      5.49 o 
   2   2  11      790.88      786.03     11.21 o 
   3   2  11       52.17       49.59      4.27 o 
   4   2  11       46.85       39.90      6.36 o 
   5   2  11       14.33        7.92      4.63 o 
   6   2  11       12.87       19.83      9.19 o 
   7   2  11       33.16       39.21      8.75 o 
   8   2  11        2.71       18.79      9.88 o 
   9   2  11       70.51       80.27     26.79 o 
  -9   3  11       18.93       24.30     19.41 o 
  -8   3  11       38.38       30.96     17.70 o 
  -7   3  11      109.55      103.17     22.35 o 
  -6   3  11        2.49        2.43      9.21 o 
  -5   3  11      191.71      209.10     11.86 o 
  -4   3  11      389.29      370.24     12.80 o 
  -3   3  11     1366.15     1345.47     22.60 o 
  -2   3  11     1534.95     1488.68     15.24 o 
  -1   3  11     1490.04     1421.94     13.12 o 
   0   3  11      594.76      561.74      6.58 o 
   1   3  11     1499.10     1416.83     10.50 o 
   2   3  11     1504.57     1501.04     16.78 o 
   3   3  11     1375.35     1378.69     17.32 o 
   4   3  11      386.43      374.07     12.80 o 
   5   3  11      184.66      193.60     10.82 o 
   6   3  11        2.37        1.78      7.64 o 
   7   3  11      108.06      129.61     17.08 o 
   8   3  11       36.72       36.42     29.39 o 
   9   3  11       19.56       18.58     21.45 o 
  -8   4  11      168.90      161.99     28.96 o 
  -7   4  11      119.12      109.20     23.25 o 
  -6   4  11      281.14      282.08     31.65 o 
  -5   4  11      241.63      233.39     12.78 o 
  -4   4  11      274.83      328.65     13.52 o 
  -3   4  11      220.29      212.33     10.12 o 
  -2   4  11       24.60       21.90      2.83 o 
  -1   4  11      316.67      335.98      6.52 o 
   0   4  11      204.98      214.22      4.86 o 
   1   4  11      311.04      324.33      6.08 o 
   2   4  11       22.62       20.06      2.61 o 
   3   4  11      222.59      229.62      8.22 o 
   4   4  11      271.35      267.70     11.56 o 
   5   4  11      231.32      213.53     16.50 o 
   6   4  11      269.58      268.24     19.19 o 
   7   4  11      127.41      112.53     16.19 o 
   8   4  11      164.07      180.27     32.37 o 
  -8   5  11       76.73       48.98     21.09 o 
  -7   5  11      155.99      156.64     27.60 o 
  -6   5  11      212.92      206.66     28.10 o 
  -5   5  11        0.82       23.56     12.14 o 
  -4   5  11      389.12      360.95     17.09 o 
  -3   5  11      112.15      100.30      7.57 o 
  -2   5  11       63.90       71.10      4.35 o 
  -1   5  11       53.90       53.34      3.55 o 
   0   5  11       50.47       45.26      3.02 o 
   1   5  11       54.97       52.40      3.13 o 
   2   5  11       64.95       72.98      4.08 o 
   3   5  11      112.65      109.16      6.78 o 
   4   5  11      388.64      367.36     12.04 o 
   5   5  11        1.35        6.61      5.64 o 
   6   5  11      219.87      194.37     20.86 o 
   7   5  11      159.83      138.01     18.62 o 
   8   5  11       72.01       88.58     25.87 o 
  -8   6  11       21.89        2.19     17.21 o 
  -7   6  11       18.29        9.20     15.72 o 
  -6   6  11      282.24      299.29     33.56 o 
  -5   6  11       68.90       39.15     15.50 o 
  -4   6  11      257.72      237.46     15.63 o 
  -3   6  11     1129.27     1086.15     21.09 o 
  -2   6  11      595.79      557.09     12.78 o 
  -1   6  11      176.00      166.09      6.08 o 
   0   6  11     1751.76     1711.20     16.02 o 
   1   6  11      159.97      167.07      5.53 o 
   2   6  11      608.41      574.05      9.94 o 
   3   6  11     1125.55     1093.75     17.93 o 
   4   6  11      252.27      268.13     11.37 o 
   5   6  11       70.44       59.19     11.42 o 
   6   6  11      280.28      234.42     37.73 o 
   7   6  11       16.83        5.62      6.62 o 
   8   6  11       21.47       -5.41     18.03 o 
  -8   7  11        7.47       24.22     19.92 o 
  -7   7  11       52.00       62.83     21.33 o 
  -6   7  11       54.49       40.92     19.30 o 
  -5   7  11        9.84       10.99     12.80 o 
  -4   7  11      324.96      334.69     18.48 o 
  -3   7  11       40.62       40.17      5.22 o 
  -2   7  11      427.89      421.82      9.51 o 
  -1   7  11      795.77      776.22     12.29 o 
   0   7  11      554.33      539.83     10.17 o 
   1   7  11      786.64      759.10     10.66 o 
   2   7  11      426.20      421.01      8.99 o 
   3   7  11       44.93       39.26      5.96 o 
   4   7  11      320.49      354.58     12.70 o 
   5   7  11        8.82       20.81      7.25 o 
   6   7  11       54.35       66.16     11.55 o 
   7   7  11       52.82       61.48     13.07 o 
   8   7  11        7.85       -1.62     10.19 o 
  -7   8  11       14.91        9.30     16.01 o 
  -6   8  11      157.45      147.61     27.16 o 
  -5   8  11       14.21       -1.10     13.63 o 
  -4   8  11      559.48      559.58     38.38 o 
  -3   8  11      242.39      254.07     10.48 o 
  -2   8  11      274.89      257.13      9.46 o 
  -1   8  11      173.88      181.28      9.48 o 
   0   8  11        9.21        9.62      3.04 o 
   1   8  11      170.86      181.07      7.41 o 
   2   8  11      275.39      266.30      7.86 o 
   3   8  11      245.70      246.98     10.05 o 
   4   8  11      568.09      598.07     19.32 o 
   5   8  11       12.56        9.87      6.40 o 
   6   8  11      154.50      146.44     15.75 o 
   7   8  11       14.65       14.11     11.42 o 
  -7   9  11      123.50      146.62     31.28 o 
  -6   9  11      127.37      147.77     29.47 o 
  -5   9  11      119.72      125.04     27.27 o 
  -4   9  11      246.54      264.21     21.30 o 
  -3   9  11       49.04       53.42      6.36 o 
  -2   9  11      103.13      101.13      7.69 o 
  -1   9  11       35.33       38.48      4.95 o 
   0   9  11       73.44       64.68      5.81 o 
   1   9  11       37.12       37.68      5.23 o 
   2   9  11      104.57       85.81      7.88 o 
   3   9  11       46.42       54.84      6.94 o 
   4   9  11      247.17      278.59     19.76 o 
   5   9  11      119.96      110.47     14.37 o 
   6   9  11      127.16      129.73     15.61 o 
   7   9  11      121.69      104.68     18.94 o 
  -6  10  11      240.23      194.06     33.88 o 
  -5  10  11       28.87        6.18     18.40 o 
  -4  10  11      269.75      322.95     32.63 o 
  -3  10  11      305.03      335.11     16.18 o 
  -2  10  11      224.67      239.81     32.35 o 
  -1  10  11      291.73      290.97      9.60 o 
   0  10  11      139.35      146.38      9.18 o 
   1  10  11      283.66      299.18     10.68 o 
   2  10  11      221.92      248.36     14.66 o 
   3  10  11      307.06      310.03     15.44 o 
   4  10  11      274.91      273.80     20.69 o 
   5  10  11       28.80       18.03      8.22 o 
   6  10  11      237.00      245.25     25.20 o 
  -6  11  11       30.82       49.65     23.42 o 
  -4  11  11       31.65       47.26     18.97 o 
  -3  11  11       20.18       22.22      8.09 o 
  -2  11  11      674.71      684.10     38.38 o 
  -1  11  11      191.71      206.51     10.91 o 
   0  11  11        0.62       -4.25      4.25 o 
   1  11  11      191.53      203.31      9.92 o 
   2  11  11      688.76      685.23     27.20 o 
   3  11  11       21.91       15.39     12.87 o 
   4  11  11       28.77        4.66     10.16 o 
   5  11  11        2.28       -6.96      6.96 o 
   6  11  11       32.00       26.52     11.17 o 
  -4  12  11      182.57      206.59     29.10 o 
  -3  12  11      150.67      178.19     19.91 o 
  -2  12  11      180.10      192.07     14.88 o 
  -1  12  11      170.77      174.01     19.06 o 
   0  12  11       41.94       42.50      6.06 o 
   1  12  11      169.13      168.17     17.01 o 
   2  12  11      183.64      197.58     18.65 o 
   3  12  11      146.65      180.11     18.77 o 
   4  12  11      181.69      213.09     32.95 o 
   5  12  11       88.63       59.50     19.90 o 
  -4  13  11       46.31       43.19     12.06 o 
  -3  13  11        6.29       -0.48      9.91 o 
  -2  13  11       62.42       90.06     11.61 o 
  -1  13  11      103.42      106.07      8.98 o 
   0  13  11        0.08        0.45      4.30 o 
   1  13  11      101.45      112.29      9.11 o 
   2  13  11       62.78       93.07     14.78 o 
   3  13  11        6.38        8.37      9.54 o 
   4  13  11       47.37       73.96     21.77 o 
  -3  14  11       17.35       30.32      9.05 o 
  -2  14  11       12.86        6.85      7.76 o 
  -1  14  11       48.11       38.38      8.85 o 
   0  14  11       20.92       14.31      6.35 o 
   1  14  11       48.81       54.21     12.17 o 
   2  14  11       13.26       15.30      9.94 o 
   3  14  11       18.41       22.22     10.73 o 
   0   0  12     5087.44     5099.97     41.25 o 
   1   0  12      328.69      345.37      4.93 o 
   2   0  12     1861.25     1781.35     22.98 o 
   3   0  12       61.29       41.98      7.54 o 
   4   0  12       67.28       70.88     18.68 o 
   5   0  12        0.20       -3.07      6.86 o 
   6   0  12       70.34       70.08     18.54 o 
   7   0  12      125.65      106.64     16.12 o 
   8   0  12        7.70       21.33      7.84 o 
   9   0  12        6.17       11.18     13.94 o 
  -9   1  12      108.39       97.55     25.01 o 
  -8   1  12      133.20      144.88     17.57 o 
  -7   1  12      202.81      187.70     19.86 o 
  -6   1  12        6.22       -0.64      7.43 o 
  -5   1  12      211.18      169.65     12.07 o 
  -4   1  12      177.39      172.02     10.81 o 
  -3   1  12       48.02       50.89      6.41 o 
  -2   1  12      262.88      281.89      8.27 o 
  -1   1  12      224.13      251.57      4.63 o 
   0   1  12      145.79      136.55      3.63 o 
   1   1  12      243.04      278.31      4.55 o 
   2   1  12      257.88      281.95      9.38 o 
   3   1  12       47.29       58.53      8.54 o 
   4   1  12      173.76      173.20     11.95 o 
   5   1  12      211.10      210.52     13.50 o 
   6   1  12        6.28        5.77      8.32 o 
   7   1  12      199.71      223.34     31.33 o 
   8   1  12      133.70      139.80     30.69 o 
   9   1  12      116.56       96.13     17.81 o 
  -8   2  12      250.72      234.79     33.10 o 
  -7   2  12      160.18      152.55     18.17 o 
  -6   2  12      760.39      728.89     29.07 o 
  -5   2  12      698.03      681.13     19.47 o 
  -4   2  12      195.32      185.42      9.70 o 
  -3   2  12      229.19      245.59     10.03 o 
  -2   2  12       20.98       30.80      3.50 o 
  -1   2  12       13.65       15.52      2.17 o 
   0   2  12       12.72       13.37      1.61 o 
   1   2  12       16.34       15.47      1.89 o 
   2   2  12       21.00       24.96      3.99 o 
   3   2  12      224.13      223.86      8.36 o 
   4   2  12      191.16      178.69     11.17 o 
   5   2  12      690.63      647.01     19.51 o 
   6   2  12      766.07      763.11     32.45 o 
   7   2  12      162.42      142.85     18.13 o 
   8   2  12      255.07      239.15     23.91 o 
   9   2  12        6.92      -15.01     17.78 o 
  -8   3  12        6.83       -4.80     14.92 o 
  -7   3  12      189.12      200.93     29.71 o 
  -6   3  12      168.25      203.12     18.84 o 
  -5   3  12       82.77       85.49      8.96 o 
  -4   3  12      458.54      450.08     15.65 o 
  -3   3  12      459.40      485.15     17.55 o 
  -2   3  12      151.74      159.59      5.26 o 
  -1   3  12      805.90      774.86     10.07 o 
   0   3  12       34.98       36.80      2.48 o 
   1   3  12      800.59      777.37      7.67 o 
   2   3  12      143.33      161.59      6.55 o 
   3   3  12      439.10      456.52     11.83 o 
   4   3  12      456.47      438.69     14.05 o 
   5   3  12       86.44       96.88      8.65 o 
   6   3  12      171.66      193.02     20.29 o 
   7   3  12      188.58      167.74     19.77 o 
   8   3  12        7.60       -9.39     16.13 o 
  -8   4  12        8.74       28.44     18.02 o 
  -7   4  12      159.78      158.31     26.62 o 
  -6   4  12      220.85      194.41     28.12 o 
  -5   4  12      626.43      627.52     19.58 o 
  -4   4  12      182.70      202.25     11.80 o 
  -3   4  12      812.67      799.67     27.89 o 
  -2   4  12      103.44       99.58      4.79 o 
  -1   4  12       94.49       96.89      4.77 o 
   0   4  12      436.56      420.84      6.57 o 
   1   4  12       98.70      106.37      3.90 o 
   2   4  12       98.65       99.52      4.54 o 
   3   4  12      776.93      745.39     14.09 o 
   4   4  12      186.55      209.14     11.42 o 
   5   4  12      626.32      621.90     17.89 o 
   6   4  12      220.01      219.75     21.52 o 
   7   4  12      159.13      155.11     19.78 o 
   8   4  12        9.56       -4.91     17.09 o 
  -8   5  12       70.82       47.94     21.28 o 
  -7   5  12       38.23       17.97     16.19 o 
  -6   5  12      107.79       95.58     20.77 o 
  -5   5  12      416.37      410.66     31.69 o 
  -4   5  12      256.06      229.75     15.08 o 
  -3   5  12     1350.99     1337.86     23.06 o 
  -2   5  12      395.38      381.53      9.25 o 
  -1   5  12      354.38      354.84      7.88 o 
   0   5  12     1491.56     1503.56     14.20 o 
   1   5  12      347.34      335.77      6.83 o 
   2   5  12      377.40      382.65      7.64 o 
   3   5  12     1337.96     1306.55     19.39 o 
   4   5  12      254.59      269.35     10.88 o 
   5   5  12      414.38      395.71     15.97 o 
   6   5  12      101.48      107.64     13.28 o 
   7   5  12       40.83       42.52     12.60 o 
   8   5  12       68.82       52.81     23.29 o 
  -8   6  12       12.98      -11.53     15.21 o 
  -7   6  12       79.62       40.88     19.86 o 
  -6   6  12       27.69       28.67     17.10 o 
  -5   6  12      279.19      302.05     32.50 o 
  -4   6  12      132.93      120.67     12.95 o 
  -3   6  12     1034.12      969.30     18.82 o 
  -2   6  12      557.72      517.32     10.07 o 
  -1   6  12      432.00      420.74      9.48 o 
   0   6  12     1062.15      990.35     12.66 o 
   1   6  12      441.85      437.44      8.61 o 
   2   6  12      571.20      569.64     11.19 o 
   3   6  12     1018.47     1000.71     17.45 o 
   4   6  12      127.31      129.90      9.10 o 
   5   6  12      271.56      264.22     14.98 o 
   6   6  12       27.84       34.72     11.24 o 
   7   6  12       81.13       89.28     13.57 o 
   8   6  12       12.60        3.07     20.66 o 
  -7   7  12      643.89      625.12     47.46 o 
  -6   7  12       99.77       61.57     21.93 o 
  -5   7  12      258.39      265.80     31.53 o 
  -4   7  12       22.10       14.26     14.41 o 
  -3   7  12       40.88       38.17      5.76 o 
  -2   7  12      198.98      195.04      7.46 o 
  -1   7  12      164.82      173.10      6.57 o 
   0   7  12       37.49       35.28      4.06 o 
   1   7  12      165.98      166.15      6.42 o 
   2   7  12      208.66      210.79      7.04 o 
   3   7  12       40.05       32.16      5.81 o 
   4   7  12       23.60       25.93      6.66 o 
   5   7  12      252.50      259.70     16.00 o 
   6   7  12       98.98       82.34     12.47 o 
   7   7  12      639.06      706.36     36.32 o 
  -7   8  12        1.88        8.99     18.07 o 
  -6   8  12      154.24      201.77     32.26 o 
  -5   8  12       12.51       14.52     17.04 o 
  -4   8  12       85.43       86.52     21.46 o 
  -3   8  12       98.32       97.44      9.36 o 
  -2   8  12      254.44      259.49     16.35 o 
  -1   8  12       75.04       79.60      6.06 o 
   0   8  12      720.69      648.20     21.06 o 
   1   8  12       72.98       66.21      5.04 o 
   2   8  12      258.13      270.92      9.94 o 
   3   8  12       96.98       84.33      6.97 o 
   4   8  12       84.11       92.57      9.98 o 
   5   8  12       12.34        5.96      7.06 o 
   6   8  12      164.39      180.85     17.68 o 
   7   8  12        2.09        2.00     11.07 o 
  -7   9  12      104.30       98.07     27.76 o 
  -6   9  12       61.46       36.79     20.33 o 
  -5   9  12      191.35      204.94     31.24 o 
  -4   9  12      297.00      289.75     21.77 o 
  -3   9  12      172.78      173.23     10.15 o 
  -2   9  12      230.37      213.69      9.75 o 
  -1   9  12     1992.07     1993.60     24.23 o 
   0   9  12      285.98      278.41     10.61 o 
   1   9  12     1981.69     2034.89     34.20 o 
   2   9  12      231.93      244.57     11.47 o 
   3   9  12      165.03      168.51     10.67 o 
   4   9  12      296.12      296.22     20.65 o 
   5   9  12      194.41      194.58     18.08 o 
   6   9  12       62.61       66.91     13.78 o 
   7   9  12      103.61       67.62     16.75 o 
  -6  10  12      159.63      166.75     32.90 o 
  -5  10  12        6.42      -15.59     15.59 o 
  -4  10  12      153.99      170.69     19.17 o 
  -3  10  12       17.32       21.27      7.50 o 
  -2  10  12      265.64      277.95     17.27 o 
  -1  10  12        2.92       -0.02      4.25 o 
   0  10  12       47.56       49.37      6.28 o 
   1  10  12        2.25       -1.73      6.42 o 
   2  10  12      267.41      271.08     24.14 o 
   3  10  12       17.09       17.99      7.16 o 
   4  10  12      155.80      176.89     17.19 o 
   5  10  12        7.02       13.19     10.85 o 
   6  10  12      164.82      147.55     23.28 o 
  -5  11  12      130.37      165.06     32.33 o 
  -4  11  12       45.63       46.13     18.89 o 
  -3  11  12       86.34       98.66     11.60 o 
  -2  11  12      204.05      218.69     15.33 o 
  -1  11  12        4.85       -0.42      4.77 o 
   0  11  12      772.25      795.08     18.31 o 
   1  11  12        4.72        0.30      8.18 o 
   2  11  12      210.79      188.13     23.68 o 
   3  11  12       84.37      102.70     14.29 o 
   4  11  12       50.27       24.91     21.99 o 
   5  11  12      127.73      128.04     19.08 o 
   6  11  12       29.56       40.15     12.76 o 
  -5  12  12       26.66       49.50     17.02 o 
  -4  12  12      138.12      137.80     15.85 o 
  -3  12  12      182.77      179.15     17.13 o 
  -2  12  12      188.93      184.25     14.80 o 
  -1  12  12      162.14      178.17     20.55 o 
   0  12  12      198.02      192.35      9.93 o 
   1  12  12      164.18      169.46     12.04 o 
   2  12  12      191.52      198.66     19.13 o 
   3  12  12      179.97      161.51     18.25 o 
   4  12  12      135.62      134.22     27.27 o 
   5  12  12       27.87       13.09     14.71 o 
  -4  13  12       32.44       43.10     11.01 o 
  -3  13  12      103.29      103.98     19.84 o 
  -2  13  12      207.47      201.39     15.35 o 
  -1  13  12      120.78      129.86     12.04 o 
   0  13  12       12.51       -1.28      4.42 o 
   1  13  12      125.03      144.66     10.22 o 
   2  13  12      212.23      232.69     20.65 o 
   3  13  12      105.46       86.81     16.05 o 
   4  13  12       36.88       31.84     11.77 o 
  -2  14  12        4.23        0.76      6.76 o 
  -1  14  12       29.22       20.46      9.83 o 
   0  14  12      132.48      146.46     24.15 o 
   1  14  12       31.47       41.33     10.83 o 
   2  14  12        4.23       -1.42      7.40 o 
   1   0  13        3.42        1.80      1.31 o 
   2   0  13       10.17       12.98      3.96 o 
   3   0  13       69.93       71.46     14.99 o 
   4   0  13      171.80      170.65     12.34 o 
   5   0  13        8.51       -1.97      6.68 o 
   6   0  13       37.51       27.29     16.19 o 
   7   0  13       55.91       45.96     20.54 o 
   8   0  13       90.50      107.13     14.36 o 
  -8   1  13       34.28       46.34     12.09 o 
  -7   1  13      394.17      409.90     25.37 o 
  -6   1  13       59.01       42.44     11.27 o 
  -5   1  13      642.14      641.17     22.46 o 
  -4   1  13      785.06      733.14     23.37 o 
  -3   1  13     1580.98     1520.85     39.45 o 
  -2   1  13       85.79       89.80      4.09 o 
  -1   1  13      865.16      879.61      9.91 o 
   0   1  13     1246.42     1346.43     11.32 o 
   1   1  13      848.19      868.67      8.94 o 
   2   1  13       85.91       89.31      6.52 o 
   3   1  13     1576.33     1527.56     26.23 o 
   4   1  13      777.57      770.73     38.98 o 
   5   1  13      656.74      626.64     56.04 o 
   6   1  13       62.53       51.90     12.16 o 
   7   1  13      396.18      392.02     25.49 o 
   8   1  13       34.22       24.64     17.71 o 
  -8   2  13       59.67       75.84     21.82 o 
  -7   2  13       59.84       52.52     13.61 o 
  -6   2  13       75.20       75.93     25.82 o 
  -5   2  13       23.37       24.92      6.44 o 
  -4   2  13      171.83      180.09     12.55 o 
  -3   2  13       36.49       33.55      5.20 o 
  -2   2  13      415.88      425.18      7.64 o 
  -1   2  13      341.99      326.86      8.28 o 
   0   2  13      482.93      506.17      6.86 o 
   1   2  13      343.03      324.81      5.74 o 
   2   2  13      435.26      432.92     10.74 o 
   3   2  13       33.47       35.35      4.73 o 
   4   2  13      172.89      191.11     11.87 o 
   5   2  13       22.46       13.89      5.84 o 
   6   2  13       73.57       75.48     21.00 o 
   7   2  13       57.61       52.13     11.54 o 
   8   2  13       60.22      107.42     26.69 o 
  -8   3  13      172.51      204.53     31.95 o 
  -7   3  13       45.94       21.02     16.51 o 
  -6   3  13      142.86      151.43     18.38 o 
  -5   3  13      224.59      229.06     14.30 o 
  -4   3  13      107.80       99.22      9.44 o 
  -3   3  13     3523.06     3394.44     40.41 o 
  -2   3  13      446.94      440.45     11.90 o 
  -1   3  13      895.49      887.32     11.14 o 
   0   3  13        4.39        3.92      2.04 o 
   1   3  13      922.66      893.32      9.26 o 
   2   3  13      435.36      428.59      9.52 o 
   3   3  13     3512.83     3481.53     37.08 o 
   4   3  13      111.79      111.43      9.02 o 
   5   3  13      222.51      225.12     13.76 o 
   6   3  13      146.18      113.02     16.84 o 
   7   3  13       48.25       29.26     11.34 o 
   8   3  13      175.43      160.22     30.59 o 
  -8   4  13      105.93      118.54     27.23 o 
  -7   4  13        3.00       -5.81     13.91 o 
  -6   4  13       27.00       30.99     14.91 o 
  -5   4  13       14.69       18.06      9.35 o 
  -4   4  13      227.24      173.74     11.43 o 
  -3   4  13       65.90       75.67      7.14 o 
  -2   4  13      304.39      284.42      7.21 o 
  -1   4  13      607.78      625.28     10.96 o 
   0   4  13       81.08       86.55      4.04 o 
   1   4  13      614.85      629.03      8.64 o 
   2   4  13      305.33      299.59      6.71 o 
   3   4  13       72.82       65.86      5.64 o 
   4   4  13      228.89      228.13     12.25 o 
   5   4  13       14.03       -2.70      4.76 o 
   6   4  13       22.01       29.02     11.26 o 
   7   4  13        3.40        5.17      9.12 o 
   8   4  13      107.28      107.03     29.00 o 
  -8   5  13       48.68       32.61     20.22 o 
  -7   5  13      268.11      300.06     36.62 o 
  -6   5  13       53.56       76.44     20.05 o 
  -5   5  13      316.02      270.54     29.71 o 
  -4   5  13      339.67      327.63     45.60 o 
  -3   5  13        0.80        1.04      2.84 o 
  -2   5  13      588.35      576.89     10.37 o 
  -1   5  13       47.90       49.18      4.25 o 
   0   5  13      536.72      521.19      7.84 o 
   1   5  13       48.73       49.86      4.00 o 
   2   5  13      572.38      579.28      9.39 o 
   3   5  13        1.19        2.66      3.29 o 
   4   5  13      343.35      324.43     12.79 o 
   5   5  13      317.75      318.20     15.20 o 
   6   5  13       54.79       86.00     12.25 o 
   7   5  13      262.01      288.98     31.17 o 
   8   5  13       50.28       34.21     23.05 o 
  -8   6  13       91.50       79.12     24.62 o 
  -7   6  13      186.61      202.70     32.15 o 
  -6   6  13        5.24        4.10     13.82 o 
  -5   6  13      133.25      165.01     25.49 o 
  -4   6  13       50.88       45.53     10.05 o 
  -3   6  13      183.55      183.88      9.51 o 
  -2   6  13      436.70      433.11      9.38 o 
  -1   6  13       69.67       72.69      5.12 o 
   0   6  13      174.68      166.82      6.30 o 
   1   6  13       76.29       80.54      4.72 o 
   2   6  13      442.54      448.23      9.25 o 
   3   6  13      175.50      172.52      9.05 o 
   4   6  13       55.01       62.36      8.32 o 
   5   6  13      137.62      151.40     12.49 o 
   6   6  13        4.00        7.21      5.24 o 
   7   6  13      181.94      197.75     23.29 o 
   8   6  13       90.35       74.31     27.67 o 
  -7   7  13       31.59        9.41     18.55 o 
  -6   7  13       46.93       49.00     20.48 o 
  -5   7  13      238.50      241.85     31.53 o 
  -4   7  13      129.49       96.63     21.27 o 
  -3   7  13      102.48       82.06      7.78 o 
  -2   7  13      151.70      146.48      6.61 o 
  -1   7  13      439.32      444.03     11.38 o 
   0   7  13        1.91        2.70      3.22 o 
   1   7  13      443.99      421.05      9.05 o 
   2   7  13      144.42      140.25      6.30 o 
   3   7  13      110.39      106.47      7.55 o 
   4   7  13      127.28      121.48     11.10 o 
   5   7  13      245.00      265.00     16.38 o 
   6   7  13       48.33       69.93     11.72 o 
   7   7  13       32.04       40.68     12.84 o 
  -7   8  13       10.01       -7.76     17.21 o 
  -6   8  13       44.69       12.58     18.32 o 
  -5   8  13       76.22       71.35     22.71 o 
  -4   8  13      309.06      343.34     36.61 o 
  -3   8  13       45.91       51.37      6.83 o 
  -2   8  13      413.64      414.63     13.10 o 
  -1   8  13      113.99      116.85      7.84 o 
   0   8  13      311.63      271.59     10.24 o 
   1   8  13      119.33      120.83      9.52 o 
   2   8  13      411.39      428.62     12.22 o 
   3   8  13       48.47       36.10      5.53 o 
   4   8  13      303.84      328.96     16.27 o 
   5   8  13       73.66       88.66     12.81 o 
   6   8  13       48.21       61.59     11.35 o 
   7   8  13        9.89        6.31      8.83 o 
  -6   9  13      160.54      112.33     28.18 o 
  -5   9  13      217.34      211.14     32.33 o 
  -4   9  13      204.32      210.28     20.15 o 
  -3   9  13       57.29       56.03      8.81 o 
  -2   9  13      343.05      342.63     17.97 o 
  -1   9  13       87.89       94.95      7.03 o 
   0   9  13       38.53       22.76      7.38 o 
   1   9  13       91.38       98.56      7.36 o 
   2   9  13      341.09      330.21     12.97 o 
   3   9  13       52.05       43.45      6.73 o 
   4   9  13      198.57      170.63     16.74 o 
   5   9  13      220.76      179.36     17.59 o 
   6   9  13      165.67      174.51     21.92 o 
  -6  10  13       35.55       19.44     21.80 o 
  -5  10  13       12.69       26.47     19.56 o 
  -4  10  13      236.32      249.67     22.60 o 
  -3  10  13       54.94       73.90     11.95 o 
  -2  10  13      113.46      119.91     24.16 o 
  -1  10  13       46.33       51.46      7.25 o 
   0  10  13        1.44       -0.23      4.04 o 
   1  10  13       48.93       50.16      6.07 o 
   2  10  13      120.61      133.08     14.66 o 
   3  10  13       56.26       46.88      8.96 o 
   4  10  13      234.64      223.16     19.52 o 
   5  10  13       13.62       11.52      8.95 o 
   6  10  13       32.06       35.40     11.84 o 
  -5  11  13       38.36       25.28     22.74 o 
  -4  11  13       78.29       80.83     22.50 o 
  -3  11  13       91.89      104.34     15.65 o 
  -2  11  13       35.17       42.05      9.25 o 
  -1  11  13      123.42      120.49     10.13 o 
   0  11  13      114.21       84.78     26.55 o 
   1  11  13      117.72      117.63     10.28 o 
   2  11  13       34.78       12.70      9.34 o 
   3  11  13       88.54      100.52     14.68 o 
   4  11  13       76.56       48.59     22.46 o 
   5  11  13       40.20       29.99     13.16 o 
  -4  12  13       79.37       94.68     14.61 o 
  -3  12  13       52.85       57.77     12.80 o 
  -2  12  13      259.25      332.61     18.58 o 
  -1  12  13       76.54       88.71      9.13 o 
   0  12  13      272.61      276.40     10.81 o 
   1  12  13       80.90       87.34     10.37 o 
   2  12  13      247.60      253.69     21.23 o 
   3  12  13       53.10       64.53     13.27 o 
   4  12  13       82.86      118.61     25.89 o 
  -3  13  13      331.55      358.26     21.58 o 
  -2  13  13       71.77       63.63     11.26 o 
  -1  13  13        9.51       19.91      6.46 o 
   0  13  13      451.18      460.70     16.16 o 
   1  13  13        9.56       16.91      7.39 o 
   2  13  13       66.28       53.51     12.12 o 
   3  13  13      330.05      321.70     27.86 o 
  -2  14  13       25.24       18.28      7.35 o 
  -1  14  13       85.61       91.24     39.41 o 
   0  14  13       39.91       41.67     14.67 o 
   1  14  13       88.10      102.69     11.65 o 
   2  14  13       25.90       23.93     10.09 o 
   0   0  14      176.27      149.38      6.22 o 
   1   0  14      860.97      897.25     13.34 o 
   2   0  14      663.14      634.05     10.23 o 
   3   0  14       96.51       88.20      7.84 o 
   4   0  14     1082.57      995.86     28.59 o 
   5   0  14       51.75       34.95      8.33 o 
   6   0  14       84.56       90.18     21.44 o 
   7   0  14       39.14       29.45      7.31 o 
   8   0  14        0.07       -3.48     25.40 o 
  -8   1  14       21.50       12.91     11.07 o 
  -7   1  14        6.42        6.53     10.54 o 
  -6   1  14       11.29        4.58      8.63 o 
  -5   1  14       26.83       23.04     13.73 o 
  -4   1  14       79.13       93.89     11.26 o 
  -3   1  14      228.63      220.87     11.48 o 
  -2   1  14      804.14      777.32     11.77 o 
  -1   1  14       77.80       76.91      4.40 o 
   0   1  14     1193.51     1156.89     12.35 o 
   1   1  14       81.15       78.01      3.98 o 
   2   1  14      779.77      789.14     15.88 o 
   3   1  14      223.03      214.44     10.59 o 
   4   1  14       77.37       72.38      9.93 o 
   5   1  14       26.43       20.26      7.46 o 
   6   1  14       12.50        7.66      7.34 o 
   7   1  14        5.86       19.65     10.18 o 
   8   1  14       25.01        2.45     18.51 o 
  -8   2  14      128.34      145.11     26.91 o 
  -7   2  14      178.20      174.80     41.93 o 
  -6   2  14       50.07       58.91     12.77 o 
  -5   2  14       40.64       37.55     10.72 o 
  -4   2  14       55.26       54.49      7.81 o 
  -3   2  14     1442.49     1439.74     18.88 o 
  -2   2  14      933.01      910.09     12.22 o 
  -1   2  14      745.40      739.62     10.21 o 
   0   2  14     1525.01     1555.11     12.30 o 
   1   2  14      747.99      754.58     10.41 o 
   2   2  14      959.66      926.88     15.96 o 
   3   2  14     1454.20     1427.51     23.81 o 
   4   2  14       64.39       69.74      8.61 o 
   5   2  14       41.97       38.02     10.43 o 
   6   2  14       45.86       43.67     11.94 o 
   7   2  14      181.08      194.20     22.28 o 
   8   2  14      131.33      160.21     31.31 o 
  -8   3  14        9.08       -2.27     15.28 o 
  -7   3  14      159.41      143.53     26.20 o 
  -6   3  14       94.86       96.22     18.22 o 
  -5   3  14      258.72      271.93     21.05 o 
  -4   3  14       51.15       44.06     11.00 o 
  -3   3  14      467.92      500.02     11.15 o 
  -2   3  14      258.48      257.12      6.86 o 
  -1   3  14       62.19       59.63      4.20 o 
   0   3  14      564.70      570.35      7.55 o 
   1   3  14       62.63       61.06      3.71 o 
   2   3  14      250.89      265.92      8.10 o 
   3   3  14      487.68      528.05     12.22 o 
   4   3  14       52.04       34.73      6.19 o 
   5   3  14      261.85      273.82     23.11 o 
   6   3  14       92.00       95.69     19.01 o 
   7   3  14      158.66      151.58     19.88 o 
   8   3  14       10.42        8.94     18.95 o 
  -8   4  14      175.97      214.36     33.48 o 
  -7   4  14       18.96        7.67     15.29 o 
  -6   4  14       54.65       50.89     17.43 o 
  -5   4  14      157.45      161.28     16.95 o 
  -4   4  14      361.50      352.52     18.48 o 
  -3   4  14      137.41      142.31      7.69 o 
  -2   4  14     1191.17     1158.62     15.95 o 
  -1   4  14       93.67      107.61      5.70 o 
   0   4  14      340.27      331.88      6.65 o 
   1   4  14       96.01      112.08      4.65 o 
   2   4  14     1191.74     1151.16     13.37 o 
   3   4  14      142.38      151.65      8.03 o 
   4   4  14      358.79      359.28     12.75 o 
   5   4  14      160.37      140.16     14.16 o 
   6   4  14       50.60       32.81     14.20 o 
   7   4  14       17.93       14.06      9.06 o 
   8   4  14      172.64      180.60     33.05 o 
  -8   5  14       61.43       55.32     21.56 o 
  -7   5  14       97.82      119.65     25.17 o 
  -6   5  14       20.64       36.82     17.66 o 
  -5   5  14      300.53      251.29     29.57 o 
  -4   5  14      456.31      399.37     20.10 o 
  -3   5  14      207.03      223.75      9.94 o 
  -2   5  14      116.52      120.33      6.44 o 
  -1   5  14      452.90      445.05      9.82 o 
   0   5  14      716.46      717.52     10.24 o 
   1   5  14      446.66      458.64      8.85 o 
   2   5  14      119.96      119.99      5.34 o 
   3   5  14      208.38      208.96      9.73 o 
   4   5  14      459.92      420.24     15.37 o 
   5   5  14      297.01      326.79     15.23 o 
   6   5  14       18.37       15.62      6.23 o 
   7   5  14       94.66       86.84     24.17 o 
   8   5  14       61.38       53.17     25.61 o 
  -7   6  14       40.34       43.47     19.63 o 
  -6   6  14       44.85       39.26     18.12 o 
  -5   6  14       30.33       33.08     16.02 o 
  -4   6  14      294.45      270.04     29.70 o 
  -3   6  14      154.89      156.23      9.56 o 
  -2   6  14      293.74      293.13      8.16 o 
  -1   6  14       21.85       24.27      4.28 o 
   0   6  14       41.01       37.81      4.70 o 
   1   6  14       19.46       25.44      3.41 o 
   2   6  14      293.24      314.27     10.16 o 
   3   6  14      158.03      161.06      8.08 o 
   4   6  14      298.97      299.94     14.50 o 
   5   6  14       30.42       36.37      7.60 o 
   6   6  14       44.25       61.14     13.94 o 
   7   6  14       43.54        1.77     19.81 o 
  -7   7  14       65.62       48.58     22.53 o 
  -6   7  14      236.19      217.79     32.64 o 
  -5   7  14      509.75      514.18     38.97 o 
  -4   7  14        5.57        2.49     13.66 o 
  -3   7  14      648.16      657.43     17.16 o 
  -2   7  14      211.35      202.47      7.75 o 
  -1   7  14      555.73      561.10     15.04 o 
   0   7  14       16.88       12.48      4.11 o 
   1   7  14      568.20      557.05     10.26 o 
   2   7  14      199.26      190.35      9.22 o 
   3   7  14      661.48      675.12     15.36 o 
   4   7  14        5.76        6.35      5.94 o 
   5   7  14      517.89      524.47     19.86 o 
   6   7  14      232.28      248.26     20.44 o 
   7   7  14       67.81       60.85     15.03 o 
  -7   8  14       60.05        4.72     19.35 o 
  -6   8  14       88.94       93.31     25.38 o 
  -5   8  14       59.33       57.72     22.28 o 
  -4   8  14       87.48      111.07     15.94 o 
  -3   8  14        6.47       -1.40      4.33 o 
  -2   8  14        1.40        8.43      4.04 o 
  -1   8  14      139.98      138.47      9.72 o 
   0   8  14       43.10       41.20      5.63 o 
   1   8  14      139.94      141.22      7.76 o 
   2   8  14        1.22       -3.64      3.64 o 
   3   8  14        8.03        6.13      4.87 o 
   4   8  14       88.07       89.73     10.60 o 
   5   8  14       62.08       66.01     12.03 o 
   6   8  14       88.76      121.31     14.96 o 
   7   8  14       61.86       74.37     16.37 o 
  -6   9  14       86.07       98.35     27.85 o 
  -5   9  14      240.37      275.37     36.86 o 
  -4   9  14        4.33        5.27     15.17 o 
  -3   9  14      197.19      209.75     14.89 o 
  -2   9  14       72.55       64.59     13.65 o 
  -1   9  14       40.83       42.05      5.56 o 
   0   9  14      547.11      557.69     21.11 o 
   1   9  14       39.40       39.45      6.00 o 
   2   9  14       71.32       61.42      8.72 o 
   3   9  14      196.40      194.53     11.89 o 
   4   9  14        4.68       19.58      9.65 o 
   5   9  14      236.81      209.41     26.23 o 
   6   9  14       81.81       67.01     17.74 o 
  -6  10  14       13.18        1.65     20.30 o 
  -5  10  14       23.67      -16.80     16.80 o 
  -4  10  14      146.27      182.87     26.07 o 
  -3  10  14       89.41      123.00     15.35 o 
  -2  10  14       30.73       30.62      9.61 o 
  -1  10  14       30.49       31.52      6.60 o 
   0  10  14      126.18      133.06     10.85 o 
   1  10  14       33.54       38.00      6.33 o 
   2  10  14       27.63       23.69      9.08 o 
   3  10  14       91.04       96.01     10.92 o 
   4  10  14      141.52      133.79     16.80 o 
   5  10  14       22.48       24.99     10.96 o 
   6  10  14       13.20       15.16     19.05 o 
  -5  11  14      163.71      166.35     34.31 o 
  -4  11  14       21.02       33.67     10.55 o 
  -3  11  14      545.78      578.44     31.13 o 
  -2  11  14       14.37       17.23      8.07 o 
  -1  11  14      353.70      382.33     17.00 o 
   0  11  14       65.50       53.06      7.83 o 
   1  11  14      354.58      347.82     14.53 o 
   2  11  14       14.80       26.19     10.66 o 
   3  11  14      541.18      571.10     26.76 o 
   4  11  14       20.17        0.95     25.28 o 
   5  11  14      164.56      194.16     40.82 o 
  -4  12  14      135.70      128.83     27.36 o 
  -3  12  14       62.05       69.85     13.00 o 
  -2  12  14        7.20       12.73      7.80 o 
  -1  12  14       96.02      112.29      9.83 o 
   0  12  14       62.36       60.52      7.31 o 
   1  12  14       93.04       97.09     11.22 o 
   2  12  14        8.00       -0.47      9.08 o 
   3  12  14       60.48       66.23     13.30 o 
   4  12  14      134.36      117.86     16.06 o 
  -3  13  14      129.20      120.53     15.48 o 
  -2  13  14        3.61       -5.80      6.79 o 
  -1  13  14       50.95       32.05      6.79 o 
   0  13  14        6.79       10.00      5.75 o 
   1  13  14       51.22       50.55      9.28 o 
   2  13  14        3.63        1.15      8.03 o 
   3  13  14      127.19      144.68     18.05 o 
  -1  14  14       41.37       40.65      8.77 o 
   0  14  14       98.40      106.21     11.75 o 
   1  14  14       42.43       20.97      7.24 o 
   1   0  15        7.01        9.84      3.00 o 
   2   0  15      659.02      626.24     10.59 o 
   3   0  15        6.36        4.65      3.93 o 
   4   0  15        3.86        4.79      6.52 o 
   5   0  15      138.92      132.74     23.59 o 
   6   0  15      194.20      174.63     27.69 o 
   7   0  15        3.15       10.32     10.12 o 
   8   0  15       12.83       35.13     25.35 o 
  -8   1  15        8.26       17.80     12.47 o 
  -7   1  15      131.54       97.11     16.43 o 
  -6   1  15      121.11      120.28     16.35 o 
  -5   1  15      279.41      306.87     21.79 o 
  -4   1  15      286.44      294.06     17.00 o 
  -3   1  15      331.07      342.21     11.23 o 
  -2   1  15       88.86       85.21      4.70 o 
  -1   1  15     1133.75     1120.67     15.04 o 
   0   1  15      336.97      348.37      6.43 o 
   1   1  15     1128.81     1148.95     13.44 o 
   2   1  15       93.85       87.96      7.15 o 
   3   1  15      320.09      302.29     12.61 o 
   4   1  15      294.42      281.23     16.84 o 
   5   1  15      285.88      243.40     30.13 o 
   6   1  15      120.92      101.06     16.05 o 
   7   1  15      133.83      149.94     36.10 o 
   8   1  15        9.46       14.00     30.42 o 
  -8   2  15       54.48       61.39     20.17 o 
  -7   2  15       29.51       18.49     11.65 o 
  -6   2  15      439.14      489.48     27.23 o 
  -5   2  15      233.46      230.01     37.16 o 
  -4   2  15       23.50       19.03      6.29 o 
  -3   2  15      140.09      145.95      7.30 o 
  -2   2  15       64.61       65.26      4.81 o 
  -1   2  15      127.40      118.65      5.45 o 
   0   2  15        1.38        1.55      2.40 o 
   1   2  15      121.75      118.61      5.02 o 
   2   2  15       67.95       70.39      7.43 o 
   3   2  15      149.60      130.28      8.85 o 
   4   2  15       22.75       15.20      5.88 o 
   5   2  15      230.39      231.21     30.07 o 
   6   2  15      443.84      444.01     40.26 o 
   7   2  15       26.39       29.74     10.01 o 
   8   2  15       58.78       49.92     23.99 o 
  -8   3  15       42.59       32.35     18.21 o 
  -7   3  15      264.93      270.41     34.61 o 
  -6   3  15      148.24      124.22     16.86 o 
  -5   3  15      319.89      327.75     30.75 o 
  -4   3  15       94.78      104.07     10.32 o 
  -3   3  15       93.96       78.91      6.11 o 
  -2   3  15      829.13      803.59     12.02 o 
  -1   3  15       79.62       83.07      4.83 o 
   0   3  15      228.98      216.19      5.48 o 
   1   3  15       78.48       85.95      4.39 o 
   2   3  15      816.24      813.43     13.50 o 
   3   3  15       97.73       87.36      6.42 o 
   4   3  15       95.72       77.18      9.47 o 
   5   3  15      320.74      353.64     23.71 o 
   6   3  15      150.22      143.04     18.79 o 
   7   3  15      263.28      251.37     36.17 o 
   8   3  15       43.58       15.01     21.30 o 
  -8   4  15       16.49        7.30     17.77 o 
  -7   4  15       28.56       22.73     17.81 o 
  -6   4  15       37.98       44.45     17.78 o 
  -5   4  15       72.07       94.74     23.28 o 
  -4   4  15      378.48      369.44     34.79 o 
  -3   4  15      177.91      183.01      8.48 o 
  -2   4  15      837.47      813.97     12.51 o 
  -1   4  15      612.37      618.71     11.34 o 
   0   4  15     1695.74     1708.98     19.92 o 
   1   4  15      611.74      621.18      9.03 o 
   2   4  15      864.51      846.41     13.98 o 
   3   4  15      176.19      158.46      7.66 o 
   4   4  15      365.29      398.53     13.55 o 
   5   4  15       74.68       83.95     11.85 o 
   6   4  15       38.64       49.13     13.38 o 
   7   4  15       31.58       19.27     10.46 o 
   8   4  15       15.67      -14.63     18.86 o 
  -7   5  15        5.38       -3.32     15.14 o 
  -6   5  15       61.28       42.91     17.64 o 
  -5   5  15       50.12       18.67     14.39 o 
  -4   5  15       22.75       18.13     13.42 o 
  -3   5  15       78.81       77.73      7.17 o 
  -2   5  15      149.44      148.06      6.40 o 
  -1   5  15     1143.42     1106.79     15.81 o 
   0   5  15       31.14       22.42      4.33 o 
   1   5  15     1130.54     1096.09     13.93 o 
   2   5  15      144.12      149.71      7.47 o 
   3   5  15       74.78       69.47      5.73 o 
   4   5  15       23.00       29.44      6.88 o 
   5   5  15       49.72       57.78     10.58 o 
   6   5  15       59.03       60.10     16.11 o 
   7   5  15        5.23      -17.11     17.11 o 
  -7   6  15       17.02       15.40     19.04 o 
  -6   6  15      299.44      297.20     36.31 o 
  -5   6  15       89.30       85.00     21.39 o 
  -4   6  15       60.69       63.84     18.53 o 
  -3   6  15       84.11       85.55      8.88 o 
  -2   6  15      515.55      488.85     10.42 o 
  -1   6  15       38.27       37.76      5.53 o 
   0   6  15       93.20       91.11      8.32 o 
   1   6  15       37.72       41.46      4.26 o 
   2   6  15      512.35      484.60     12.54 o 
   3   6  15       80.62       91.77      6.59 o 
   4   6  15       66.21       69.20      8.98 o 
   5   6  15       87.98       92.22     10.73 o 
   6   6  15      304.86      343.05     17.70 o 
   7   6  15       17.51       32.39     21.92 o 
  -7   7  15       51.43       37.41     21.09 o 
  -6   7  15        2.76        3.48     17.55 o 
  -5   7  15       34.98       39.60     19.38 o 
  -4   7  15      135.97      156.40     26.25 o 
  -3   7  15      147.13      150.46     10.05 o 
  -2   7  15      213.10      226.19      8.33 o 
  -1   7  15       89.64       81.99      7.23 o 
   0   7  15       89.21       97.23      7.45 o 
   1   7  15       86.21       80.79      5.83 o 
   2   7  15      209.43      204.48      9.87 o 
   3   7  15      149.47      162.14     10.51 o 
   4   7  15      143.32      138.29     12.55 o 
   5   7  15       37.37       45.21      8.35 o 
   6   7  15        2.25       13.54      7.89 o 
   7   7  15       55.49       40.84     12.39 o 
  -6   8  15      369.31      385.22     42.53 o 
  -5   8  15      290.06      327.76     38.85 o 
  -4   8  15      164.20      159.32     30.04 o 
  -3   8  15      359.73      362.07     16.70 o 
  -2   8  15      168.61      164.32     12.50 o 
  -1   8  15       70.76       68.76      7.49 o 
   0   8  15      731.63      727.57     19.23 o 
   1   8  15       73.40       75.77      6.26 o 
   2   8  15      160.16      173.29      9.55 o 
   3   8  15      368.87      392.80     17.43 o 
   4   8  15      164.76      181.07     14.01 o 
   5   8  15      283.12      283.50     21.28 o 
   6   8  15      365.48      401.71     31.82 o 
   7   8  15       59.63       74.13     27.66 o 
  -6   9  15       13.25       -3.63     18.10 o 
  -5   9  15       32.52        5.68     16.84 o 
  -4   9  15       46.98       53.79     13.54 o 
  -3   9  15       32.91       33.31      8.77 o 
  -2   9  15       93.37       76.59     11.48 o 
  -1   9  15       24.05       35.31      5.46 o 
   0   9  15       65.90       44.81     19.37 o 
   1   9  15       23.01       22.52      4.94 o 
   2   9  15       92.31       87.60     10.76 o 
   3   9  15       31.60       27.18      6.62 o 
   4   9  15       49.97       59.94     12.06 o 
   5   9  15       34.52       45.67     11.24 o 
   6   9  15       14.44        9.87     10.76 o 
  -5  10  15       44.81       64.17     24.85 o 
  -4  10  15      175.08      194.31     20.60 o 
  -3  10  15      204.70      207.33     18.07 o 
  -2  10  15      276.49      299.38     18.36 o 
  -1  10  15      266.68      274.64     12.59 o 
   0  10  15      713.64      542.03    231.37 o 
   1  10  15      264.48      268.67     13.23 o 
   2  10  15      282.47      292.64     20.12 o 
   3  10  15      207.75      215.69     29.88 o 
   4  10  15      173.83      177.94     21.30 o 
   5  10  15       39.99       25.09     14.31 o 
  -5  11  15       50.23       51.73     14.83 o 
  -4  11  15       87.83       83.24     13.60 o 
  -3  11  15        2.63       -8.23      8.23 o 
  -2  11  15       57.41       59.87     11.15 o 
  -1  11  15      138.72      153.71     27.66 o 
   0  11  15        0.08       -3.21      4.82 o 
   1  11  15      135.29      146.15     11.15 o 
   2  11  15       56.02       80.23     13.87 o 
   3  11  15        3.14       -1.14      8.69 o 
   4  11  15       83.50       71.43     37.91 o 
   5  11  15       47.93       40.34     14.55 o 
  -4  12  15       21.66       19.60      9.85 o 
  -3  12  15      162.37      165.75     21.32 o 
  -2  12  15       26.97       29.81      9.45 o 
  -1  12  15       31.24       27.07      6.77 o 
   0  12  15        0.16        4.73      4.90 o 
   1  12  15       35.52       32.81      6.81 o 
   2  12  15       26.13       11.49     19.71 o 
   3  12  15      161.33      177.15     25.12 o 
   4  12  15       22.88       15.55      9.71 o 
  -2  13  15        0.51        0.80      7.60 o 
  -1  13  15       99.15       92.68     19.05 o 
   0  13  15       16.31       14.57      7.29 o 
   1  13  15       94.53       84.79     12.50 o 
   2  13  15        0.77       10.75      7.93 o 
   0   0  16      113.83      126.56      7.78 o 
   1   0  16       76.25       83.36      4.96 o 
   2   0  16      221.30      230.55      7.08 o 
   3   0  16        3.98        0.67      3.80 o 
   4   0  16      458.67      434.79     27.78 o 
   5   0  16        9.67       25.28     15.49 o 
   6   0  16      647.07      569.64     42.60 o 
   7   0  16      154.39      176.32     16.77 o 
   8   0  16      465.14      483.65     45.81 o 
  -8   1  16       24.99       24.00     12.97 o 
  -7   1  16       77.90       66.07     14.73 o 
  -6   1  16      138.06      117.30     16.62 o 
  -5   1  16       18.51        2.54      9.11 o 
  -4   1  16      126.41      114.55     10.81 o 
  -3   1  16       10.09        4.26      3.67 o 
  -2   1  16      107.31      117.67      8.24 o 
  -1   1  16      587.75      587.35     10.45 o 
   0   1  16      189.18      198.76      6.25 o 
   1   1  16      588.60      586.37     10.22 o 
   2   1  16      103.57      101.54      7.06 o 
   3   1  16        8.43        3.74      4.26 o 
   4   1  16      121.25      103.54     12.34 o 
   5   1  16       17.73       15.44     12.03 o 
   6   1  16      138.59      154.35     19.44 o 
   7   1  16       78.19       86.33     24.29 o 
   8   1  16       26.09       21.23     15.99 o 
  -8   2  16       21.57       10.79     15.75 o 
  -7   2  16       69.75       51.84     14.19 o 
  -6   2  16       25.13       14.97     10.65 o 
  -5   2  16       35.56       47.91     12.15 o 
  -4   2  16      634.05      648.30     20.67 o 
  -3   2  16      635.69      624.03     13.02 o 
  -2   2  16      865.74      863.38     12.49 o 
  -1   2  16      114.97      115.60      6.05 o 
   0   2  16      140.67      128.78      5.52 o 
   1   2  16      109.06      107.75      4.95 o 
   2   2  16      884.88      868.36     18.49 o 
   3   2  16      630.15      622.72     14.33 o 
   4   2  16      625.16      637.02     20.96 o 
   5   2  16       35.30       32.92     15.57 o 
   6   2  16       23.40       26.46     10.97 o 
   7   2  16       68.70       49.96     14.09 o 
   8   2  16       21.58        0.53     19.54 o 
  -8   3  16       18.69        7.38     16.20 o 
  -7   3  16       64.46       38.46     18.32 o 
  -6   3  16      246.41      233.42     21.95 o 
  -5   3  16       63.94       60.84     13.06 o 
  -4   3  16      262.03      262.95     14.65 o 
  -3   3  16       94.52       81.01      6.98 o 
  -2   3  16      108.82      112.27      5.46 o 
  -1   3  16       40.59       42.08      3.87 o 
   0   3  16      296.90      314.87      9.01 o 
   1   3  16       40.04       42.52      3.38 o 
   2   3  16      112.64      123.94      6.65 o 
   3   3  16       93.59       97.44      6.73 o 
   4   3  16      260.07      270.74     14.78 o 
   5   3  16       61.63       49.31     12.76 o 
   6   3  16      244.81      221.77     23.20 o 
   7   3  16       60.12       48.17     12.61 o 
   8   3  16       18.45        0.70     20.12 o 
  -7   4  16        1.28       -5.25     14.91 o 
  -6   4  16      129.13      127.80     25.61 o 
  -5   4  16      346.80      377.06     24.47 o 
  -4   4  16     1213.08     1127.34     49.88 o 
  -3   4  16      561.68      515.95     14.32 o 
  -2   4  16      410.05      406.28      9.02 o 
  -1   4  16       34.52       26.72      3.66 o 
   0   4  16       37.33       31.53      6.04 o 
   1   4  16       30.74       34.47      3.42 o 
   2   4  16      406.72      406.91     10.27 o 
   3   4  16      561.22      536.73     12.06 o 
   4   4  16     1206.85     1142.87     26.76 o 
   5   4  16      347.30      364.59     26.62 o 
   6   4  16      132.78      128.27     22.31 o 
   7   4  16        0.58       -2.80     18.98 o 
  -7   5  16       11.19       -8.77     15.93 o 
  -6   5  16      266.54      279.29     33.94 o 
  -5   5  16       27.72       40.56     17.39 o 
  -4   5  16      230.51      224.02     27.58 o 
  -3   5  16      276.24      270.56     11.57 o 
  -2   5  16      211.34      198.28      7.98 o 
  -1   5  16      166.45      155.38      7.81 o 
   0   5  16       36.88       32.90      5.14 o 
   1   5  16      160.76      165.56      6.85 o 
   2   5  16      206.40      210.25      8.30 o 
   3   5  16      281.36      253.42      9.38 o 
   4   5  16      216.91      236.72     17.01 o 
   5   5  16       32.92       39.02      7.90 o 
   6   5  16      273.88      275.96     20.59 o 
   7   5  16       10.20        1.79     19.57 o 
  -7   6  16       55.37       47.39     21.12 o 
  -6   6  16      251.42      228.87     32.92 o 
  -5   6  16       39.57       47.74     18.01 o 
  -4   6  16       31.00        4.11     13.60 o 
  -3   6  16        0.87        0.21      4.27 o 
  -2   6  16      100.09       84.94      8.58 o 
  -1   6  16       31.92       28.37      5.98 o 
   0   6  16      143.43      150.42     10.34 o 
   1   6  16       31.37       27.46      4.37 o 
   2   6  16       99.25      100.63      7.42 o 
   3   6  16        0.30        0.71      3.56 o 
   4   6  16       28.21       43.78      7.05 o 
   5   6  16       37.93       37.84      7.96 o 
   6   6  16      247.89      260.52     17.40 o 
   7   6  16       55.79       64.89     25.81 o 
  -7   7  16       12.12       35.95     22.25 o 
  -6   7  16        7.05       17.16     18.48 o 
  -5   7  16       65.26       58.08     20.80 o 
  -4   7  16       72.54      108.18     23.06 o 
  -3   7  16      582.17      618.39     17.92 o 
  -2   7  16      487.46      457.60     17.14 o 
  -1   7  16     1173.77     1175.87     21.13 o 
   0   7  16      127.22      134.60      8.84 o 
   1   7  16     1185.26     1190.50     17.44 o 
   2   7  16      483.78      502.21     13.59 o 
   3   7  16      579.38      611.35     18.57 o 
   4   7  16       70.38       78.90      9.02 o 
   5   7  16       61.17       69.86     10.33 o 
   6   7  16        8.20       10.12     18.92 o 
   7   7  16       12.09        5.99     21.95 o 
  -6   8  16       12.27      -15.77     15.77 o 
  -5   8  16      159.30      135.46     27.82 o 
  -4   8  16       47.77       48.33     13.05 o 
  -3   8  16       13.03        9.28      8.78 o 
  -2   8  16      360.69      344.56     15.93 o 
  -1   8  16       19.00       28.30      5.82 o 
   0   8  16      126.46      121.12     16.92 o 
   1   8  16       19.14       12.02      4.30 o 
   2   8  16      368.24      391.67     23.12 o 
   3   8  16       13.22        5.92      5.30 o 
   4   8  16       47.24       37.78      8.43 o 
   5   8  16      159.41      149.94     18.84 o 
   6   8  16       11.22       10.62     11.54 o 
  -6   9  16       54.27       42.48     21.80 o 
  -5   9  16       29.87       21.60     20.59 o 
  -4   9  16      169.16      134.68     18.20 o 
  -3   9  16        2.54       -1.90      8.08 o 
  -2   9  16       63.60       58.42     10.91 o 
  -1   9  16       51.93       47.81      7.13 o 
   0   9  16        5.44        5.94      4.81 o 
   1   9  16       51.94       54.81      6.21 o 
   2   9  16       64.41       60.59      9.86 o 
   3   9  16        2.23        1.04      5.45 o 
   4   9  16      170.84      162.96     14.17 o 
   5   9  16       35.23       41.38     11.55 o 
   6   9  16       50.73       58.08     17.13 o 
  -5  10  16       23.96       25.77     20.36 o 
  -4  10  16       19.38       17.60      7.80 o 
  -3  10  16      128.03      135.03     17.49 o 
  -2  10  16      165.01      182.48     22.61 o 
  -1  10  16      117.37      132.99     10.26 o 
   0  10  16      772.18      763.48     19.75 o 
   1  10  16      116.49      137.59     10.94 o 
   2  10  16      162.40      139.67     27.62 o 
   3  10  16      132.06      133.70     13.92 o 
   4  10  16       21.13       23.38     11.92 o 
   5  10  16       23.94       14.29     11.93 o 
  -4  11  16       43.51       51.38     12.07 o 
  -3  11  16      440.68      475.12     27.65 o 
  -2  11  16      190.19      213.70     17.92 o 
  -1  11  16      277.89      315.36     13.79 o 
   0  11  16       91.51       84.50      8.93 o 
   1  11  16      284.49      299.77     15.50 o 
   2  11  16      194.30      219.53     20.28 o 
   3  11  16      443.98      481.95     26.06 o 
   4  11  16       41.40       65.64     36.27 o 
  -3  12  16       46.30       52.28     14.79 o 
  -2  12  16       55.62       75.34     15.12 o 
  -1  12  16       53.20       44.53      7.49 o 
   0  12  16      136.57      146.13     11.41 o 
   1  12  16       50.99       61.17     13.76 o 
   2  12  16       54.95       71.38     12.92 o 
   3  12  16       50.93       66.84     13.59 o 
  -2  13  16      125.17      135.58     19.75 o 
  -1  13  16       31.01       29.17     16.52 o 
   0  13  16       42.14       35.89      9.69 o 
   1  13  16       29.29       11.04     12.84 o 
   2  13  16      127.21      148.21     17.20 o 
   1   0  17       15.37       13.10      3.05 o 
   2   0  17      335.23      328.78     12.54 o 
   3   0  17       41.70       47.78      6.21 o 
   4   0  17       74.78       91.19     12.32 o 
   5   0  17       67.79       55.02     19.61 o 
   6   0  17        2.16      -11.80     15.75 o 
   7   0  17       27.59       19.67      8.96 o 
   8   0  17       51.27       36.93     14.57 o 
  -8   1  17        4.38        4.57     12.46 o 
  -7   1  17      159.94      199.05     22.49 o 
  -6   1  17      163.72      134.80     18.28 o 
  -5   1  17      198.01      206.99     19.83 o 
  -4   1  17       87.32       77.77      9.46 o 
  -3   1  17      430.39      444.79     12.31 o 
  -2   1  17      180.22      176.38      6.71 o 
  -1   1  17      429.19      439.05     11.73 o 
   0   1  17      446.59      464.15     10.26 o 
   1   1  17      435.78      442.92      9.18 o 
   2   1  17      194.89      184.99      9.04 o 
   3   1  17      438.31      464.80     14.03 o 
   4   1  17       86.20       59.88     19.40 o 
   5   1  17      205.07      187.42     20.58 o 
   6   1  17      171.36      175.23     35.24 o 
   7   1  17      164.90      165.85     21.37 o 
   8   1  17        4.93       17.94     11.69 o 
  -8   2  17      196.74      232.35     35.05 o 
  -7   2  17      168.25      145.93     24.78 o 
  -6   2  17       50.14       66.91     19.90 o 
  -5   2  17      104.45      103.20     15.02 o 
  -4   2  17       51.57       50.33     14.96 o 
  -3   2  17      339.72      303.05     10.57 o 
  -2   2  17      120.24      127.54      6.14 o 
  -1   2  17      329.38      334.65     12.83 o 
   0   2  17       14.11       12.44      3.51 o 
   1   2  17      318.27      323.36      7.35 o 
   2   2  17      123.73      128.43      7.35 o 
   3   2  17      343.02      353.96     10.59 o 
   4   2  17       45.83       27.99     10.01 o 
   5   2  17      102.30       95.87     15.90 o 
   6   2  17       53.85       34.00     12.05 o 
   7   2  17      169.75      150.12     24.73 o 
   8   2  17      197.83      186.96     34.62 o 
  -7   3  17       77.50       79.38     21.64 o 
  -6   3  17      300.83      257.75     23.23 o 
  -5   3  17      210.86      193.86     19.29 o 
  -4   3  17       47.37       53.11     11.20 o 
  -3   3  17      121.28      111.84      8.97 o 
  -2   3  17      135.45      130.50      5.84 o 
  -1   3  17       85.92       91.99      5.79 o 
   0   3  17      134.79      152.03      7.77 o 
   1   3  17       87.47       89.18      5.31 o 
   2   3  17      136.95      128.40      7.55 o 
   3   3  17      117.66      114.17      7.39 o 
   4   3  17       44.11       51.38      9.81 o 
   5   3  17      207.52      204.25     21.52 o 
   6   3  17      296.29      272.86     25.62 o 
   7   3  17       73.75      102.87     28.64 o 
  -7   4  17       11.24        1.50     16.11 o 
  -6   4  17      101.21       83.38     22.48 o 
  -5   4  17       56.61       41.38     17.34 o 
  -4   4  17      383.60      424.89     31.41 o 
  -3   4  17      136.88      146.38     12.88 o 
  -2   4  17      607.78      629.48     11.39 o 
  -1   4  17      374.48      373.48     10.27 o 
   0   4  17      535.51      528.88     15.30 o 
   1   4  17      372.13      359.82      9.98 o 
   2   4  17      620.24      641.29     12.89 o 
   3   4  17      141.62      142.92      7.77 o 
   4   4  17      379.64      394.06     18.88 o 
   5   4  17       56.58       56.87     10.91 o 
   6   4  17       99.40       93.26     13.08 o 
   7   4  17       11.48       -1.57     19.16 o 
  -7   5  17        8.03      -15.37     15.37 o 
  -6   5  17       29.71       25.97     16.64 o 
  -5   5  17       27.51       25.05     16.40 o 
  -4   5  17      346.52      286.39     31.20 o 
  -3   5  17      115.06      117.18      8.93 o 
  -2   5  17      391.51      389.96     10.78 o 
  -1   5  17      125.83      132.40      8.43 o 
   0   5  17      838.16      850.47     21.49 o 
   1   5  17      126.51      131.53      6.94 o 
   2   5  17      374.65      379.74     10.52 o 
   3   5  17      120.05      118.69      8.68 o 
   4   5  17      355.57      330.13     15.52 o 
   5   5  17       28.09       35.43      8.01 o 
   6   5  17       29.71       26.12     31.86 o 
   7   5  17        7.82        1.19     20.43 o 
  -7   6  17      170.92      129.95     29.23 o 
  -6   6  17      187.51      184.29     29.78 o 
  -5   6  17      109.84      143.30     25.31 o 
  -4   6  17      277.99      284.64     31.84 o 
  -3   6  17        3.78       -2.66      4.17 o 
  -2   6  17        8.32        3.36      5.68 o 
  -1   6  17      120.35      113.40      7.99 o 
   0   6  17        7.94        7.74      4.65 o 
   1   6  17      121.71      114.95      6.75 o 
   2   6  17        6.94       -1.20      4.15 o 
   3   6  17        3.96        3.40      4.28 o 
   4   6  17      278.97      287.13     14.00 o 
   5   6  17      107.58      122.79     19.72 o 
   6   6  17      189.34      219.37     24.06 o 
   7   6  17      169.54      141.03     33.36 o 
  -6   7  17       80.98       10.87     17.72 o 
  -5   7  17       23.52        6.83     16.65 o 
  -4   7  17       18.94       21.50     10.50 o 
  -3   7  17      163.51      174.44     13.29 o 
  -2   7  17       96.44       84.28     14.33 o 
  -1   7  17       41.03       38.42      5.92 o 
   0   7  17      182.49      176.80     14.56 o 
   1   7  17       39.19       39.81      5.29 o 
   2   7  17       94.58       94.91      9.45 o 
   3   7  17      159.78      186.11     11.62 o 
   4   7  17       18.74       10.73      6.00 o 
   5   7  17       26.32       36.26      8.31 o 
   6   7  17       81.74       56.26     15.34 o 
  -6   8  17      177.37      203.51     33.66 o 
  -5   8  17      198.89      231.26     35.42 o 
  -4   8  17      254.27      259.35     22.57 o 
  -3   8  17       87.37       85.02     18.03 o 
  -2   8  17      354.69      326.92     24.47 o 
  -1   8  17      247.00      258.45     21.98 o 
   0   8  17      445.46      451.97     24.15 o 
   1   8  17      251.03      247.49     10.41 o 
   2   8  17      370.70      377.59     15.30 o 
   3   8  17       89.87       89.31      9.22 o 
   4   8  17      256.47      265.24     17.19 o 
   5   8  17      199.44      186.77     22.60 o 
   6   8  17      178.42      194.57     23.48 o 
  -5   9  17      112.48       98.91     26.98 o 
  -4   9  17       45.21       60.33     14.61 o 
  -3   9  17      135.05      133.44     14.58 o 
  -2   9  17       76.48       59.43     11.50 o 
  -1   9  17        0.37       -1.83      4.76 o 
   0   9  17        1.55        3.77      4.39 o 
   1   9  17        0.51        4.98      4.77 o 
   2   9  17       75.13       69.73     10.52 o 
   3   9  17      128.89      121.73     11.61 o 
   4   9  17       45.11       39.55     13.50 o 
   5   9  17      116.25      113.37     19.25 o 
  -5  10  17       19.98        2.48     21.38 o 
  -4  10  17       68.39       62.35     11.00 o 
  -3  10  17       23.36       16.13     10.28 o 
  -2  10  17      181.47      218.69     17.96 o 
  -1  10  17      649.12      700.43     22.65 o 
   0  10  17      173.41      209.86     12.22 o 
   1  10  17      651.99      659.55     22.01 o 
   2  10  17      181.81      226.43     27.15 o 
   3  10  17       20.22        3.60      9.39 o 
   4  10  17       64.11       59.80     15.58 o 
   5  10  17       19.93       12.78     21.16 o 
  -4  11  17        6.21       10.77      8.53 o 
  -3  11  17       36.55       42.80     11.37 o 
  -2  11  17       28.32       24.01      9.09 o 
  -1  11  17        9.81        3.26      5.44 o 
   0  11  17        8.18       10.66      6.93 o 
   1  11  17        9.13        3.36      5.33 o 
   2  11  17       27.72       32.75     10.35 o 
   3  11  17       36.25       29.01     11.15 o 
   4  11  17        7.29       16.99     10.21 o 
  -3  12  17       60.78       76.70     22.91 o 
  -2  12  17       51.21       49.62     11.22 o 
  -1  12  17       44.66       53.98     20.94 o 
   0  12  17       23.56       24.95      8.24 o 
   1  12  17       46.16       19.28     10.48 o 
   2  12  17       52.10       28.56     28.53 o 
   3  12  17       61.41       55.11     12.77 o 
  -1  13  17       99.84      134.32     14.09 o 
   0  13  17      122.22      128.01     12.77 o 
   1  13  17       95.83       74.93     18.34 o 
   0   0  18     1462.15     1484.78     26.85 o 
   1   0  18       17.63       20.03      3.48 o 
   2   0  18      363.91      369.00     11.49 o 
   3   0  18       24.25       17.41      5.30 o 
   4   0  18      144.14      140.20     24.88 o 
   5   0  18      254.41      239.36     32.54 o 
   6   0  18      138.46      124.04     37.30 o 
   7   0  18       42.20       32.14     21.04 o 
  -7   1  18       86.26       65.10     15.20 o 
  -6   1  18        0.44       -2.21      9.18 o 
  -5   1  18       82.03       87.42     14.50 o 
  -4   1  18      103.42       90.70     16.37 o 
  -3   1  18      239.14      229.43     10.16 o 
  -2   1  18      251.23      262.41     10.63 o 
  -1   1  18      151.60      168.54      7.46 o 
   0   1  18      641.67      665.23     12.45 o 
   1   1  18      151.38      155.73      6.64 o 
   2   1  18      255.19      248.43     10.29 o 
   3   1  18      247.76      245.95     11.45 o 
   4   1  18      105.27       71.64     21.84 o 
   5   1  18       84.56       63.89     14.38 o 
   6   1  18        0.21        7.21      8.52 o 
   7   1  18       82.78       70.30     25.80 o 
  -7   2  18       26.34       23.32     13.04 o 
  -6   2  18       76.25       50.08     13.77 o 
  -5   2  18       51.99       45.92     12.65 o 
  -4   2  18      123.03      116.44     15.23 o 
  -3   2  18     1040.67     1012.05     20.27 o 
  -2   2  18      138.54      132.33      8.83 o 
  -1   2  18     1729.53     1794.65     22.18 o 
   0   2  18       17.87       12.35      3.46 o 
   1   2  18     1713.51     1722.07     19.16 o 
   2   2  18      133.57      140.31      8.63 o 
   3   2  18     1035.16      997.14     21.56 o 
   4   2  18      118.65      100.07     15.58 o 
   5   2  18       54.74       69.23     14.41 o 
   6   2  18       78.04       73.85     15.65 o 
   7   2  18       26.92       36.27     23.08 o 
  -7   3  18      268.34      270.85     36.31 o 
  -6   3  18       31.80       31.17     12.43 o 
  -5   3  18       41.29       28.55     11.08 o 
  -4   3  18       61.89       45.08     15.63 o 
  -3   3  18        1.55       -0.47      4.22 o 
  -2   3  18       31.38       33.04      5.61 o 
  -1   3  18      421.04      422.17     14.01 o 
   0   3  18       78.17       75.84      6.12 o 
   1   3  18      429.49      442.57      9.57 o 
   2   3  18       33.10       27.69      4.71 o 
   3   3  18        2.02        4.60      3.72 o 
   4   3  18       65.86       63.89     10.01 o 
   5   3  18       36.06       38.34     12.68 o 
   6   3  18       33.38       30.37     16.51 o 
   7   3  18      268.86      254.54     37.60 o 
  -7   4  18        9.55       -3.34     15.23 o 
  -6   4  18      125.02      144.39     26.01 o 
  -5   4  18        4.10       -3.74     11.92 o 
  -4   4  18      666.41      617.69     38.73 o 
  -3   4  18      484.86      463.84     14.40 o 
  -2   4  18      199.26      212.09     13.66 o 
  -1   4  18      140.40      155.56     10.12 o 
   0   4  18      807.31      756.20     25.78 o 
   1   4  18      146.15      162.10      7.59 o 
   2   4  18      186.79      193.44      8.51 o 
   3   4  18      485.49      490.20     13.15 o 
   4   4  18      677.62      640.26     24.49 o 
   5   4  18        3.87        3.78      6.97 o 
   6   4  18      122.43      146.10     20.02 o 
   7   4  18       10.49      -15.63     19.47 o 
  -7   5  18       44.84       53.16     22.91 o 
  -6   5  18        5.64        9.60     15.15 o 
  -5   5  18       71.33       98.50     22.46 o 
  -4   5  18      479.03      418.67     32.70 o 
  -3   5  18      338.08      347.08     13.10 o 
  -2   5  18      211.69      196.70     12.67 o 
  -1   5  18      299.46      300.13     11.11 o 
   0   5  18      152.69      141.85     11.74 o 
   1   5  18      301.99      297.93     11.11 o 
   2   5  18      216.23      218.40      9.71 o 
   3   5  18      325.82      359.13     11.97 o 
   4   5  18      485.45      451.82     15.60 o 
   5   5  18       72.56       55.70     17.43 o 
   6   5  18        6.58       32.41     11.93 o 
   7   5  18       49.01       -3.05     20.97 o 
  -6   6  18       24.40       22.17     18.12 o 
  -5   6  18      277.90      245.10     31.89 o 
  -4   6  18      116.27      148.25     16.76 o 
  -3   6  18       14.23       14.34      7.00 o 
  -2   6  18       32.47       37.98      7.65 o 
  -1   6  18      148.96      142.56      9.03 o 
   0   6  18        0.55        0.26      4.46 o 
   1   6  18      149.50      138.77      7.88 o 
   2   6  18       31.26       18.26      5.35 o 
   3   6  18       13.27       22.52      5.39 o 
   4   6  18      119.24      124.12     10.90 o 
   5   6  18      273.94      303.29     17.77 o 
   6   6  18       24.86        6.46     20.90 o 
  -6   7  18       10.08       -3.81     16.54 o 
  -5   7  18      148.63      150.90     29.03 o 
  -4   7  18       13.81       17.89     13.27 o 
  -3   7  18       92.38       91.61     11.07 o 
  -2   7  18        2.73        3.25      6.75 o 
  -1   7  18       77.31       77.91      8.72 o 
   0   7  18      422.70      419.91     18.35 o 
   1   7  18       74.70       72.06      6.96 o 
   2   7  18        1.64       -0.86      5.10 o 
   3   7  18       95.26       91.41     10.05 o 
   4   7  18       15.88       22.35      7.68 o 
   5   7  18      144.98      154.18     16.64 o 
   6   7  18        9.22       -7.84     11.87 o 
  -6   8  18      168.67      176.11     33.03 o 
  -5   8  18       91.78       75.85     24.75 o 
  -4   8  18        4.38       -6.26     15.64 o 
  -3   8  18       13.00        3.42      7.45 o 
  -2   8  18       17.39       21.21      7.51 o 
  -1   8  18      332.97      337.28     13.51 o 
   0   8  18       10.94        8.33      5.74 o 
   1   8  18      326.79      335.18     11.70 o 
   2   8  18       17.98       19.34      7.21 o 
   3   8  18       12.38       11.24      6.52 o 
   4   8  18        5.07        5.95      8.18 o 
   5   8  18       90.29       80.50     13.96 o 
   6   8  18      169.42      173.78     23.24 o 
  -5   9  18       58.26       60.48     25.13 o 
  -4   9  18       54.03       79.35     11.24 o 
  -3   9  18      129.21      143.11     13.90 o 
  -2   9  18       21.12       24.62      9.77 o 
  -1   9  18       16.62       16.53      5.81 o 
   0   9  18        4.90        6.06      5.54 o 
   1   9  18       13.62       17.39      8.64 o 
   2   9  18       20.79       18.36      8.97 o 
   3   9  18      124.91      130.40     12.06 o 
   4   9  18       54.86       21.47     12.74 o 
   5   9  18       58.82       51.19     15.53 o 
  -4  10  18      221.40      214.41     21.69 o 
  -3  10  18        6.10       -2.17      8.81 o 
  -2  10  18       10.58        8.41      8.12 o 
  -1  10  18      146.06      156.12     11.17 o 
   0  10  18        0.93        3.80      5.57 o 
   1  10  18      141.46      158.73     13.25 o 
   2  10  18        9.40        6.73     14.87 o 
   3  10  18        6.01       -3.03     12.24 o 
   4  10  18      220.56      261.62     36.66 o 
  -3  11  18       60.69       70.22     22.16 o 
  -2  11  18      137.17      176.84     16.23 o 
  -1  11  18      170.06      183.15     12.16 o 
   0  11  18       92.79       84.61     10.66 o 
   1  11  18      172.49      188.68     22.49 o 
   2  11  18      134.38      133.14     21.15 o 
   3  11  18       55.80       49.84     11.62 o 
  -2  12  18      112.69      109.16     14.80 o 
  -1  12  18       16.24       11.67     12.95 o 
   0  12  18       53.74       66.47     10.11 o 
   1  12  18       16.40       16.47      9.84 o 
   2  12  18      114.54      122.86     20.13 o 
   1   0  19       15.19       13.18      3.65 o 
   2   0  19       48.76       60.31      6.01 o 
   3   0  19       74.10       81.06      8.06 o 
   4   0  19       45.37       34.00     18.71 o 
   5   0  19      160.46      180.90     19.78 o 
   6   0  19       13.71       21.26      8.42 o 
   7   0  19        1.09       -2.14     10.60 o 
  -7   1  19      101.58       67.41     16.40 o 
  -6   1  19       85.86       52.22     13.63 o 
  -5   1  19      174.91      185.88     26.64 o 
  -4   1  19      191.71      160.83     17.48 o 
  -3   1  19      329.78      311.21     11.13 o 
  -2   1  19      285.08      296.63     11.37 o 
  -1   1  19       31.74       33.68      4.81 o 
   0   1  19      289.98      296.11      9.96 o 
   1   1  19       33.16       30.86      4.31 o 
   2   1  19      277.47      271.76     10.68 o 
   3   1  19      321.27      313.19     14.92 o 
   4   1  19      196.57      186.56     29.73 o 
   5   1  19      173.70      152.61     20.62 o 
   6   1  19       84.67       96.23     16.83 o 
   7   1  19      104.27       95.30     17.11 o 
  -7   2  19       63.08       52.72     14.63 o 
  -6   2  19       65.82       73.27     15.15 o 
  -5   2  19       82.92       80.76     25.78 o 
  -4   2  19       45.45       40.00     21.33 o 
  -3   2  19      133.83      145.41     11.20 o 
  -2   2  19      315.59      291.79     11.67 o 
  -1   2  19       84.56       85.37      6.51 o 
   0   2  19      282.96      297.12      9.93 o 
   1   2  19       86.49       90.49      5.96 o 
   2   2  19      303.35      305.95     11.23 o 
   3   2  19      134.56      130.15      9.59 o 
   4   2  19       46.35       55.35      9.89 o 
   5   2  19       82.92       76.35     15.63 o 
   6   2  19       67.66       88.02     16.10 o 
   7   2  19       63.16       17.21     23.36 o 
  -7   3  19        1.92        3.87     17.35 o 
  -6   3  19       83.26       57.80     15.19 o 
  -5   3  19      149.73      117.36     16.73 o 
  -4   3  19      333.18      368.41     29.79 o 
  -3   3  19      144.21      139.75      9.66 o 
  -2   3  19       43.11       36.94      5.78 o 
  -1   3  19      562.66      591.87     13.68 o 
   0   3  19       54.76       46.35      5.30 o 
   1   3  19      579.56      618.75     13.06 o 
   2   3  19       44.02       48.80      6.27 o 
   3   3  19      146.87      142.56      8.55 o 
   4   3  19      335.94      350.91     30.59 o 
   5   3  19      149.08      135.36     15.07 o 
   6   3  19       76.03       72.78     17.93 o 
   7   3  19        1.95      -10.91     20.00 o 
  -7   4  19       31.92        6.42     16.85 o 
  -6   4  19        0.74      -14.09     14.09 o 
  -5   4  19      131.35      100.57     23.23 o 
  -4   4  19       81.50       55.73     17.42 o 
  -3   4  19      317.18      298.99     12.55 o 
  -2   4  19       20.87       20.29      6.54 o 
  -1   4  19      299.76      303.94     19.22 o 
   0   4  19      197.61      196.39     12.85 o 
   1   4  19      288.76      286.82      9.28 o 
   2   4  19       23.02       28.79      5.34 o 
   3   4  19      306.38      313.17     13.16 o 
   4   4  19       83.41       90.73     10.07 o 
   5   4  19      132.18       99.37     13.16 o 
   6   4  19        0.52       22.44     13.82 o 
   7   4  19       33.11       40.08     25.04 o 
  -6   5  19       19.23        2.00     16.26 o 
  -5   5  19      140.73      116.47     24.26 o 
  -4   5  19       80.26      114.40     22.58 o 
  -3   5  19       40.17       41.38      8.18 o 
  -2   5  19      149.22      145.41     11.48 o 
  -1   5  19      139.95      137.37      9.96 o 
   0   5  19      396.45      412.65     19.56 o 
   1   5  19      142.19      152.24      8.34 o 
   2   5  19      147.56      145.53      8.71 o 
   3   5  19       41.51       43.92      6.14 o 
   4   5  19       75.53       64.39     14.72 o 
   5   5  19      141.88      135.91     19.02 o 
   6   5  19       20.05        3.24     20.52 o 
  -6   6  19       54.81       46.21     21.39 o 
  -5   6  19       54.80       52.35     20.65 o 
  -4   6  19       16.26       -2.41      9.94 o 
  -3   6  19      105.44      111.66     11.34 o 
  -2   6  19      270.74      327.50     15.79 o 
  -1   6  19      160.81      172.01     10.73 o 
   0   6  19      138.56      136.00     20.31 o 
   1   6  19      161.31      177.73      8.78 o 
   2   6  19      267.37      296.33     14.17 o 
   3   6  19      102.26       84.06      8.71 o 
   4   6  19       14.06        6.80      6.59 o 
   5   6  19       50.58       46.01     28.96 o 
   6   6  19       55.40       74.33     26.52 o 
  -6   7  19       14.17      -14.26     15.49 o 
  -5   7  19       18.77       23.27     19.18 o 
  -4   7  19       11.95        9.18     10.69 o 
  -3   7  19      195.29      175.96     21.84 o 
  -2   7  19      118.46      117.61     12.04 o 
  -1   7  19       68.50       57.43      7.31 o 
   0   7  19        0.01       -1.24      4.39 o 
   1   7  19       73.47       66.03      7.59 o 
   2   7  19      117.96      107.58     10.56 o 
   3   7  19      193.52      192.73     13.76 o 
   4   7  19        9.83        3.26      6.32 o 
   5   7  19       16.51       40.63     12.14 o 
   6   7  19       13.49       16.17     22.04 o 
  -5   8  19      112.88      116.78     29.47 o 
  -4   8  19       21.11       20.10      8.11 o 
  -3   8  19      380.91      421.46     19.53 o 
  -2   8  19        7.13        1.28      7.47 o 
  -1   8  19      244.75      251.94     12.33 o 
   0   8  19       11.06       14.08      7.64 o 
   1   8  19      241.21      248.79     13.10 o 
   2   8  19        7.65        7.04      7.60 o 
   3   8  19      388.52      408.09     17.56 o 
   4   8  19       22.51       33.48     13.29 o 
   5   8  19      114.28      138.39     28.03 o 
  -5   9  19       70.11       65.17     25.18 o 
  -4   9  19      244.30      234.50     17.57 o 
  -3   9  19       19.31       29.04      9.88 o 
  -2   9  19      145.94      172.87     16.27 o 
  -1   9  19       18.07       11.66      8.68 o 
   0   9  19       40.39       46.59      7.51 o 
   1   9  19       17.63       27.26      6.96 o 
   2   9  19      144.80      162.42     22.97 o 
   3   9  19       20.42       22.26      8.97 o 
   4   9  19      243.35      215.87     28.01 o 
   5   9  19       70.74      106.90     21.93 o 
  -4  10  19        4.26        5.96     11.64 o 
  -3  10  19      115.88      122.93     15.42 o 
  -2  10  19       11.34        7.59      8.59 o 
  -1  10  19      115.52      120.13     14.37 o 
   0  10  19        9.93       15.09      6.35 o 
   1  10  19      113.32      111.23     27.06 o 
   2  10  19       11.53       27.30     13.17 o 
   3  10  19      112.57      125.89     16.82 o 
   4  10  19        3.28        3.23      8.25 o 
  -3  11  19      129.07      117.59     15.14 o 
  -2  11  19       33.08       26.71      9.51 o 
  -1  11  19       46.00       49.32      9.99 o 
   0  11  19        5.38       -1.78      5.37 o 
   1  11  19       43.76       41.70     12.85 o 
   2  11  19       31.54       32.81     12.72 o 
   3  11  19      132.10      140.90     18.79 o 
  -1  12  19       58.28       63.05     10.92 o 
   0  12  19       67.36       66.72     12.33 o 
   1  12  19       59.55        5.07      7.40 o 
   0   0  20      166.88      151.40     14.04 o 
   1   0  20       12.25        5.04      3.88 o 
   2   0  20       48.53       53.97      5.95 o 
   3   0  20      515.98      531.45     14.46 o 
   4   0  20       89.09       78.34     14.12 o 
   5   0  20      215.13      213.67     21.29 o 
   6   0  20       80.59       58.50     11.79 o 
   7   0  20        0.94        1.68     10.84 o 
  -7   1  20      161.64      165.05     39.74 o 
  -6   1  20      106.55      110.24     18.02 o 
  -5   1  20       24.87       18.42     11.02 o 
  -4   1  20       41.05       39.74     11.95 o 
  -3   1  20        2.04       -1.37      4.24 o 
  -2   1  20       17.78       16.43      4.49 o 
  -1   1  20      199.17      187.78      9.15 o 
   0   1  20       14.99       21.99      4.53 o 
   1   1  20      201.36      201.74      7.96 o 
   2   1  20       16.72        9.64      4.86 o 
   3   1  20        2.39        5.27      3.48 o 
   4   1  20       41.37       33.51     12.07 o 
   5   1  20       25.66       28.46     11.99 o 
   6   1  20      108.47      108.01     18.88 o 
   7   1  20      162.51      153.21     21.09 o 
  -7   2  20      330.05      271.50     44.61 o 
  -6   2  20       28.45       25.70     12.42 o 
  -5   2  20      263.42      241.55     22.33 o 
  -4   2  20        9.82        4.57     11.85 o 
  -3   2  20      101.50       94.76      9.79 o 
  -2   2  20      129.84      143.98     10.80 o 
  -1   2  20      454.83      439.44     12.15 o 
   0   2  20        2.65        5.30      2.91 o 
   1   2  20      466.28      481.63     11.01 o 
   2   2  20      125.59      122.07      8.74 o 
   3   2  20       98.55      102.90      9.12 o 
   4   2  20        8.98        9.43      5.67 o 
   5   2  20      264.97      268.12     45.54 o 
   6   2  20       26.63       23.02     10.08 o 
   7   2  20      335.85      335.39     44.84 o 
  -7   3  20       55.82       12.73     18.46 o 
  -6   3  20       65.79       64.74     19.81 o 
  -5   3  20      260.10      275.75     32.76 o 
  -4   3  20       48.95       48.62     16.31 o 
  -3   3  20       67.09       77.24     16.68 o 
  -2   3  20      804.66      798.32     21.17 o 
  -1   3  20      205.05      234.02     10.25 o 
   0   3  20      168.08       99.46     44.03 o 
   1   3  20      213.11      222.58      9.18 o 
   2   3  20      819.26      798.61     18.10 o 
   3   3  20       71.31       73.23      7.64 o 
   4   3  20       46.26       57.12      8.43 o 
   5   3  20      258.07      258.47     25.91 o 
   6   3  20       65.19       75.88     16.57 o 
   7   3  20       56.95       28.75     24.56 o 
  -6   4  20       28.73       20.02     17.14 o 
  -5   4  20      371.56      389.66     34.74 o 
  -4   4  20        5.49       19.53     14.30 o 
  -3   4  20      114.99      130.02     14.78 o 
  -2   4  20       54.14       61.81     11.05 o 
  -1   4  20      105.29       97.42      7.70 o 
   0   4  20       56.86       73.89     15.19 o 
   1   4  20       95.76       98.35      6.78 o 
   2   4  20       51.57       38.75      6.77 o 
   3   4  20      117.83      127.66     13.53 o 
   4   4  20        5.32        2.02      7.16 o 
   5   4  20      373.82      435.49     38.98 o 
   6   4  20       29.14       18.58     21.80 o 
  -6   5  20      102.23       64.43     21.11 o 
  -5   5  20      172.45      141.63     26.67 o 
  -4   5  20      118.35      148.74     55.40 o 
  -3   5  20       54.41       43.52      8.76 o 
  -2   5  20      405.65      427.60     16.93 o 
  -1   5  20       82.74       78.91      7.83 o 
   0   5  20      365.44      374.90     12.65 o 
   1   5  20       81.43       82.89      7.05 o 
   2   5  20      411.85      428.41     15.78 o 
   3   5  20       55.69       60.97      8.64 o 
   4   5  20      120.48      153.20     12.93 o 
   5   5  20      171.04      178.69     53.77 o 
   6   5  20       99.64      129.89     31.15 o 
  -6   6  20       44.08       14.39     18.14 o 
  -5   6  20       94.41       46.84     20.91 o 
  -4   6  20       19.37        8.76      9.87 o 
  -3   6  20       42.90       32.79      9.09 o 
  -2   6  20      264.81      306.77     18.05 o 
  -1   6  20      217.65      247.53     11.92 o 
   0   6  20      130.00       93.29     39.15 o 
   1   6  20      212.35      196.53      9.46 o 
   2   6  20      263.80      265.10     17.66 o 
   3   6  20       44.91       55.70      7.56 o 
   4   6  20       20.48       15.98      7.50 o 
   5   6  20      103.24       98.70     26.68 o 
   6   6  20       46.98       77.22     28.67 o 
  -5   7  20        4.92      -15.78     15.78 o 
  -4   7  20      190.54      176.04     26.28 o 
  -3   7  20       30.25       24.56      8.39 o 
  -2   7  20       44.51       38.06     10.36 o 
  -1   7  20       35.32       38.14      6.59 o 
   0   7  20       49.43       45.61      7.09 o 
   1   7  20       38.65       46.47      5.71 o 
   2   7  20       42.55       36.15      9.23 o 
   3   7  20       31.11       13.13      7.18 o 
   4   7  20      197.70      219.35     23.45 o 
   5   7  20        5.94       20.95     12.39 o 
  -5   8  20        6.65      -12.37     16.88 o 
  -4   8  20       31.06       28.57      8.74 o 
  -3   8  20       54.86       54.25     11.36 o 
  -2   8  20      226.12      206.47     25.35 o 
  -1   8  20       76.49       75.57     14.18 o 
   0   8  20      118.90      135.21     10.68 o 
   1   8  20       76.58       54.50      8.71 o 
   2   8  20      226.46      243.61     20.46 o 
   3   8  20       54.19       50.88     10.90 o 
   4   8  20       30.63       22.63     12.39 o 
   5   8  20        6.44       -2.06     11.30 o 
  -4   9  20      128.51      135.02     13.84 o 
  -3   9  20      162.10      162.24     15.17 o 
  -2   9  20      285.53      285.89     18.08 o 
  -1   9  20      323.65      318.25     13.85 o 
   0   9  20      793.63      813.02     21.02 o 
   1   9  20      333.07      340.04     26.31 o 
   2   9  20      291.95      288.49     26.73 o 
   3   9  20      163.34      136.76     14.62 o 
   4   9  20      121.93      147.09     38.04 o 
  -3  10  20       54.46       47.12     11.37 o 
  -2  10  20      100.80      124.27     21.08 o 
  -1  10  20       34.37       45.36      7.55 o 
   0  10  20      130.89      136.08     10.93 o 
   1  10  20       33.01       30.50     11.59 o 
   2  10  20      105.00      114.08     19.38 o 
   3  10  20       55.67       56.12     17.13 o 
  -2  11  20       60.27       73.41     11.48 o 
  -1  11  20       43.88       41.74     10.41 o 
   0  11  20       20.30       16.58     11.93 o 
   1  11  20       42.46       32.65     11.51 o 
   2  11  20       59.16       49.54     15.13 o 
   1   0  21        1.13       -0.71      3.76 o 
   2   0  21      225.74      234.75     13.97 o 
   3   0  21       40.74       35.16      9.13 o 
   4   0  21      283.69      269.59     22.23 o 
   5   0  21      110.12      100.13     30.38 o 
   6   0  21      278.13      284.59     25.47 o 
  -6   1  21      218.47      204.01     22.32 o 
  -5   1  21        1.70        1.15      9.35 o 
  -4   1  21      169.23      140.05     17.38 o 
  -3   1  21       33.11       51.98      8.24 o 
  -2   1  21      198.52      190.01     13.26 o 
  -1   1  21       28.97       25.89      4.63 o 
   0   1  21      778.24      767.51     25.16 o 
   1   1  21       31.24       26.12      4.30 o 
   2   1  21      199.75      231.08     17.71 o 
   3   1  21       32.16       36.61      7.79 o 
   4   1  21      162.96      149.09     17.71 o 
   5   1  21        1.26        3.21      8.91 o 
   6   1  21      210.50      173.80     20.86 o 
  -6   2  21      111.35      103.36     17.63 o 
  -5   2  21       10.28       19.18     14.36 o 
  -4   2  21       12.18        6.55     12.46 o 
  -3   2  21      151.93      136.00     11.67 o 
  -2   2  21      185.06      170.85     18.76 o 
  -1   2  21      162.87      168.91      9.42 o 
   0   2  21        8.40        2.68      3.46 o 
   1   2  21      159.34      172.93      7.97 o 
   2   2  21      186.50      169.26     12.96 o 
   3   2  21      154.39      175.75     12.48 o 
   4   2  21       11.46       19.24      5.96 o 
   5   2  21       11.24        2.87     10.43 o 
   6   2  21      111.58      182.60     34.19 o 
  -6   3  21       20.96        2.91     16.09 o 
  -5   3  21        3.25        0.02     12.41 o 
  -4   3  21      155.21      147.09     23.82 o 
  -3   3  21       53.83       55.70     11.37 o 
  -2   3  21      801.49      831.56     52.03 o 
  -1   3  21       52.84       45.97      7.93 o 
   0   3  21      152.25      158.02      8.80 o 
   1   3  21       51.55       49.05      5.50 o 
   2   3  21      809.98      790.52     20.87 o 
   3   3  21       53.85       50.37      7.80 o 
   4   3  21      158.41      178.73     13.49 o 
   5   3  21        4.01       22.87     12.44 o 
   6   3  21       20.69        1.64     21.85 o 
  -6   4  21       28.00        4.58     16.21 o 
  -5   4  21       11.24       -0.67     13.91 o 
  -4   4  21      197.28      218.85     50.39 o 
  -3   4  21       46.93       44.05     12.82 o 
  -2   4  21       76.12       82.28     11.78 o 
  -1   4  21      160.68      161.42     10.45 o 
   0   4  21       75.60       69.56      8.59 o 
   1   4  21      159.73      173.90     10.22 o 
   2   4  21       73.88       86.01      9.45 o 
   3   4  21       47.99       49.13      8.15 o 
   4   4  21      196.82      180.12     13.67 o 
   5   4  21        9.73       43.86     13.79 o 
   6   4  21       29.77       29.92     23.18 o 
  -6   5  21      103.92       69.49     23.51 o 
  -5   5  21      414.57      388.88     36.23 o 
  -4   5  21      100.03      119.09     11.56 o 
  -3   5  21        2.58        3.37      9.55 o 
  -2   5  21       56.86       61.20     10.91 o 
  -1   5  21      217.18      215.79     18.48 o 
   0   5  21       99.34       38.55     27.58 o 
   1   5  21      224.94      216.84     10.20 o 
   2   5  21       58.08       54.92      9.83 o 
   3   5  21        2.98       -7.50      7.50 o 
   4   5  21       97.46      107.37     16.06 o 
   5   5  21      415.11      463.21     32.67 o 
   6   5  21      101.26       95.57     30.44 o 
  -5   6  21      143.56       96.77     24.76 o 
  -4   6  21       49.74       46.37      9.34 o 
  -3   6  21       98.87      105.60     11.88 o 
  -2   6  21       66.13       53.57     10.80 o 
  -1   6  21      600.29      642.24     18.03 o 
   0   6  21       14.81       12.16      5.78 o 
   1   6  21      593.20      623.53     15.16 o 
   2   6  21       64.51       36.88      9.31 o 
   3   6  21       98.35       95.62     13.97 o 
   4   6  21       51.78       75.56     41.53 o 
   5   6  21      146.01      166.01     41.42 o 
  -5   7  21       37.35       22.65     19.57 o 
  -4   7  21       62.74       55.25     10.10 o 
  -3   7  21       38.83       29.55      9.10 o 
  -2   7  21       46.04       44.78     10.21 o 
  -1   7  21       31.23       39.96      7.98 o 
   0   7  21      135.88      152.54     11.03 o 
   1   7  21       33.17       35.08      7.92 o 
   2   7  21       49.93       53.12     11.56 o 
   3   7  21       37.58       38.01     12.37 o 
   4   7  21       63.39       73.40     15.92 o 
   5   7  21       36.55       65.60     26.77 o 
  -4   8  21       72.69       60.67     25.74 o 
  -3   8  21       31.73       42.15     13.43 o 
  -2   8  21       27.23       35.34      9.39 o 
  -1   8  21        8.41        3.41      4.72 o 
   0   8  21       25.20       27.98      6.83 o 
   1   8  21        7.68       12.22      6.74 o 
   2   8  21       29.31       29.34     11.15 o 
   3   8  21       30.47       17.37     11.34 o 
   4   8  21       73.56       80.06     11.54 o 
  -4   9  21       83.90      103.16     13.28 o 
  -3   9  21       64.58       59.60     18.62 o 
  -2   9  21       29.67       38.37     12.24 o 
  -1   9  21       24.52       20.88      6.67 o 
   0   9  21       73.99       85.63     11.38 o 
   1   9  21       22.70       27.10     11.24 o 
   2   9  21       30.33       12.55     11.31 o 
   3   9  21       66.91       51.14     13.13 o 
   4   9  21       82.65       99.43     32.54 o 
  -3  10  21      143.69      141.73     16.18 o 
  -2  10  21       67.15      118.66     21.48 o 
  -1  10  21       40.36       15.48     26.19 o 
   0  10  21       10.52        7.61      5.85 o 
   1  10  21       42.62       53.77     13.88 o 
   2  10  21       68.23       65.32     16.21 o 
   3  10  21      144.79      172.53     24.71 o 
  -1  11  21      192.05      220.50     17.45 o 
   0  11  21      197.34      191.65     18.92 o 
   0   0  22      771.81      800.89     25.05 o 
   1   0  22      379.47      412.68     11.95 o 
   2   0  22        4.55        7.20      6.20 o 
   3   0  22      206.19      202.70     15.08 o 
   4   0  22       37.35       20.54      7.91 o 
   5   0  22        2.84       12.99     26.00 o 
   6   0  22       54.72       69.86     15.45 o 
  -6   1  22       35.42       28.25     12.86 o 
  -5   1  22       32.71       29.00     12.26 o 
  -4   1  22       49.84       33.09      9.36 o 
  -3   1  22        0.46       -5.08      6.20 o 
  -2   1  22      171.21      167.85     12.88 o 
  -1   1  22      155.62      176.59      9.09 o 
   0   1  22      233.26      251.88     10.73 o 
   1   1  22      153.57      162.78      9.02 o 
   2   1  22      176.30      160.93     12.98 o 
   3   1  22        0.50       16.36      6.99 o 
   4   1  22       50.47       50.19      8.13 o 
   5   1  22       31.96       35.43      9.89 o 
   6   1  22       33.79       36.91     12.48 o 
  -6   2  22       70.75       82.00     22.57 o 
  -5   2  22       55.26       73.60     19.52 o 
  -4   2  22       26.87       13.17      7.96 o 
  -3   2  22       13.13       21.44      9.51 o 
  -2   2  22        5.49        7.93      6.62 o 
  -1   2  22       53.25       49.73      5.67 o 
   0   2  22       65.85       80.16      8.00 o 
   1   2  22       52.56       54.51      5.79 o 
   2   2  22        4.77        9.20      6.19 o 
   3   2  22       13.89       13.54      6.13 o 
   4   2  22       27.03       22.20     10.99 o 
   5   2  22       52.45       54.81     21.25 o 
   6   2  22       66.13       82.71     28.59 o 
  -6   3  22       41.32       16.37     17.42 o 
  -5   3  22      100.48       99.17     23.22 o 
  -4   3  22       59.06       67.99      9.81 o 
  -3   3  22      316.56      339.35     19.51 o 
  -2   3  22      330.36      328.45     15.92 o 
  -1   3  22      361.44      374.81     14.00 o 
   0   3  22      738.18      690.95     53.82 o 
   1   3  22      361.73      372.85     11.74 o 
   2   3  22      326.29      349.03     26.22 o 
   3   3  22      312.55      313.11     16.83 o 
   4   3  22       57.55       63.89     10.88 o 
   5   3  22      100.26      107.88     20.85 o 
   6   3  22       42.42       43.79     25.51 o 
  -6   4  22        7.24       14.90     16.20 o 
  -5   4  22      134.16      110.74     24.18 o 
  -4   4  22      146.52      139.11     12.74 o 
  -3   4  22       89.55      101.79     14.89 o 
  -2   4  22      106.91      116.59     13.71 o 
  -1   4  22       19.65       17.12      4.98 o 
   0   4  22        4.39        3.57      4.56 o 
   1   4  22       19.20       10.56      5.13 o 
   2   4  22       99.56      107.58     16.63 o 
   3   4  22       89.72      111.04     10.72 o 
   4   4  22      147.33      117.66     17.42 o 
   5   4  22      134.69      131.36     20.70 o 
   6   4  22        8.61        3.51     23.15 o 
  -5   5  22      172.98      122.00     25.80 o 
  -4   5  22      301.98      312.85     27.70 o 
  -3   5  22       54.88       60.68     12.10 o 
  -2   5  22       80.45       86.76     12.27 o 
  -1   5  22       39.31       42.98      6.84 o 
   0   5  22        3.54        2.01      3.93 o 
   1   5  22       37.33       39.27      5.93 o 
   2   5  22       78.03       81.41     11.23 o 
   3   5  22       55.34       65.52     11.07 o 
   4   5  22      296.78      259.98     29.55 o 
   5   5  22      174.08      166.77     22.57 o 
  -5   6  22       48.94       16.64     18.23 o 
  -4   6  22       39.68       37.50      9.36 o 
  -3   6  22       24.79       30.37     11.71 o 
  -2   6  22      215.58      215.02     17.55 o 
  -1   6  22      171.25      187.00     11.73 o 
   0   6  22       27.18       26.57      6.63 o 
   1   6  22      172.39      175.98     11.77 o 
   2   6  22      212.67      211.57     16.54 o 
   3   6  22       21.89       26.47     12.13 o 
   4   6  22       34.86       34.40      9.76 o 
   5   6  22       50.52       27.54     24.40 o 
  -5   7  22      189.81      200.49     34.51 o 
  -4   7  22       61.75       65.38     10.70 o 
  -3   7  22       35.37       21.00      9.80 o 
  -2   7  22       63.13       50.71     10.66 o 
  -1   7  22       79.06       84.31      8.79 o 
   0   7  22       39.89       43.15      7.54 o 
   1   7  22       77.43       86.73     10.41 o 
   2   7  22       64.17       71.68     13.89 o 
   3   7  22       35.67       38.99     13.86 o 
   4   7  22       59.82       79.69     15.03 o 
   5   7  22      188.32      127.43     31.94 o 
  -4   8  22        1.97       -4.34      9.07 o 
  -3   8  22        6.47        6.04      9.17 o 
  -2   8  22       39.50       28.29     15.92 o 
  -1   8  22       56.81       52.48      7.95 o 
   0   8  22       79.40       79.63      8.87 o 
   1   8  22       52.57       63.67     14.44 o 
   2   8  22       39.02       48.46     22.16 o 
   3   8  22        7.27       19.26     10.96 o 
   4   8  22        1.87        1.09      7.16 o 
  -3   9  22       26.52       16.09      9.94 o 
  -2   9  22      330.57      354.60     19.48 o 
  -1   9  22       19.72        5.95     11.84 o 
   0   9  22      634.92      695.56     19.50 o 
   1   9  22       21.60       38.46     12.53 o 
   2   9  22      322.03      326.59     27.81 o 
   3   9  22       26.20       24.09     15.81 o 
  -2  10  22       14.01       11.80      7.09 o 
  -1  10  22       20.18       29.60      8.96 o 
   0  10  22        7.80       10.33      7.21 o 
   1  10  22       17.75       20.80     10.16 o 
   2  10  22       12.77       32.59     12.69 o 
   1   0  23       16.37       10.54      4.42 o 
   2   0  23      105.33      100.65     10.88 o 
   3   0  23       55.13       55.49      9.07 o 
   4   0  23      126.30      110.70     11.76 o 
   5   0  23       99.02       72.75     12.13 o 
   6   0  23      193.41      198.18     35.44 o 
  -6   1  23       59.78       54.03     14.63 o 
  -5   1  23       62.99       81.83     20.14 o 
  -4   1  23      272.55      260.27     21.14 o 
  -3   1  23       94.14       89.73     10.82 o 
  -2   1  23      125.90      138.99     15.74 o 
  -1   1  23       32.27       40.82      5.74 o 
   0   1  23       15.93       18.16      4.68 o 
   1   1  23       31.36       30.10      6.72 o 
   2   1  23      131.53      144.26     12.57 o 
   3   1  23       93.63       86.07     10.64 o 
   4   1  23      271.17      324.22     32.90 o 
   5   1  23       61.66       59.54     11.41 o 
   6   1  23       63.36       62.74     13.79 o 
  -6   2  23       41.41       28.95     17.57 o 
  -5   2  23       26.92       30.53     16.96 o 
  -4   2  23       45.91       51.58      9.71 o 
  -3   2  23       62.61       90.50     14.10 o 
  -2   2  23        3.05       16.35      6.90 o 
  -1   2  23      330.98      346.88     12.38 o 
   0   2  23      510.92      530.90     14.07 o 
   1   2  23      335.59      351.72     10.94 o 
   2   2  23        2.98       -4.67      5.90 o 
   3   2  23       65.50       63.70     12.16 o 
   4   2  23       44.57       38.37     12.64 o 
   5   2  23       26.37       22.73     13.61 o 
   6   2  23       42.50       45.08     24.64 o 
  -5   3  23       22.09       25.27     17.01 o 
  -4   3  23      265.25      245.96     23.57 o 
  -3   3  23      156.46      156.53     15.76 o 
  -2   3  23      103.62      117.82     11.76 o 
  -1   3  23      228.47      266.60     11.35 o 
   0   3  23       10.53       -4.17      4.39 o 
   1   3  23      225.52      226.85      9.73 o 
   2   3  23       97.46      113.30     14.11 o 
   3   3  23      157.22      145.36     13.91 o 
   4   3  23      263.20      224.76     21.29 o 
   5   3  23       22.13       34.01     13.99 o 
  -5   4  23      181.95      136.14     26.45 o 
  -4   4  23       12.74       -1.42      9.83 o 
  -3   4  23       75.19      105.28     13.48 o 
  -2   4  23       19.99       26.39      7.43 o 
  -1   4  23       76.00       68.42      8.22 o 
   0   4  23      418.09      425.46     14.16 o 
   1   4  23       76.61       82.23      7.40 o 
   2   4  23       21.82       21.52      7.89 o 
   3   4  23       75.77       70.47     13.02 o 
   4   4  23       12.33        4.84      8.14 o 
   5   4  23      176.52      179.72     35.73 o 
  -5   5  23       81.06       35.42     19.75 o 
  -4   5  23      183.09      168.77     14.26 o 
  -3   5  23       25.39       19.61      9.36 o 
  -2   5  23        2.58        9.86      8.28 o 
  -1   5  23        3.11        9.90      5.49 o 
   0   5  23       18.83        6.77      5.94 o 
   1   5  23        2.94        0.17      4.26 o 
   2   5  23        2.30       21.51     14.16 o 
   3   5  23       25.74       10.50      8.93 o 
   4   5  23      186.54      201.00     19.01 o 
   5   5  23       83.37       95.33     29.81 o 
  -5   6  23       36.83       28.87     21.97 o 
  -4   6  23       13.81        9.19      8.14 o 
  -3   6  23      113.61      112.52     14.54 o 
  -2   6  23       98.56       98.46     13.34 o 
  -1   6  23      306.72      297.90     19.68 o 
   0   6  23       20.25       35.34      8.47 o 
   1   6  23      298.77      312.74     16.42 o 
   2   6  23       98.46      120.34     20.39 o 
   3   6  23      118.16      143.67     18.16 o 
   4   6  23       12.44        6.57      8.55 o 
   5   6  23       40.43       54.49     27.99 o 
  -4   7  23       16.49        9.67      9.71 o 
  -3   7  23        9.81        7.22      9.48 o 
  -2   7  23       89.75       97.06     12.60 o 
  -1   7  23       63.22       65.86     10.33 o 
   0   7  23        3.81        5.39      5.76 o 
   1   7  23       64.50       64.52     15.00 o 
   2   7  23       88.17       66.66     13.59 o 
   3   7  23        8.45       -2.80      9.64 o 
   4   7  23       17.30        3.56      9.36 o 
  -3   8  23      147.88      169.43     27.42 o 
  -2   8  23      133.23      151.12     15.13 o 
  -1   8  23      117.04       69.83     44.33 o 
   0   8  23       12.22       16.80      6.52 o 
   1   8  23      119.64      170.86     22.34 o 
   2   8  23      130.73      139.43     16.99 o 
   3   8  23      143.53      148.05     18.68 o 
  -2   9  23        0.91        3.29      5.45 o 
  -1   9  23       10.26       10.11      8.02 o 
   0   9  23       18.98       19.68      6.38 o 
   1   9  23       10.23        4.82      9.00 o 
   2   9  23        0.57       10.40     11.07 o 
   0  10  23        0.77        6.13      6.97 o 
   0   0  24      375.80      376.52     15.72 o 
   1   0  24      217.31      213.67     10.27 o 
   2   0  24      176.81      176.45     13.87 o 
   3   0  24       96.16      127.00     15.09 o 
   4   0  24        6.94       18.40      8.96 o 
   5   0  24      367.15      380.47     33.53 o 
  -5   1  24       17.34       11.32     13.32 o 
  -4   1  24      107.39      100.64     13.91 o 
  -3   1  24       17.70       30.74     10.01 o 
  -2   1  24       25.22       30.43      8.08 o 
  -1   1  24       47.46       59.87      6.69 o 
   0   1  24      132.58      128.90      8.88 o 
   1   1  24       45.06       49.33      6.61 o 
   2   1  24       25.62       18.25      7.10 o 
   3   1  24       16.71       12.95      9.54 o 
   4   1  24      105.55       90.21     14.02 o 
   5   1  24       17.00       10.16     14.93 o 
  -5   2  24        4.71       27.56     16.76 o 
  -4   2  24        6.02        4.61      7.83 o 
  -3   2  24       72.40       80.49     12.68 o 
  -2   2  24       49.33       49.61     10.16 o 
  -1   2  24      213.65      238.42     11.39 o 
   0   2  24       39.66       52.91      6.39 o 
   1   2  24      219.68      226.83     11.21 o 
   2   2  24       50.26       37.82      8.66 o 
   3   2  24       75.28       69.27     13.35 o 
   4   2  24        5.58        4.60     14.14 o 
   5   2  24        3.47        7.10     19.36 o 
  -5   3  24       42.40       38.42     18.97 o 
  -4   3  24        1.72        2.78     28.31 o 
  -3   3  24       19.11       19.53      9.29 o 
  -2   3  24       81.14       88.31     10.50 o 
  -1   3  24      271.85      269.97     12.00 o 
   0   3  24       28.17       28.67      6.39 o 
   1   3  24      263.79      269.58     16.34 o 
   2   3  24       81.61       68.49     12.46 o 
   3   3  24       17.75       -8.99      8.99 o 
   4   3  24        1.49       10.21      8.37 o 
   5   3  24       43.51       27.62     23.50 o 
  -5   4  24       36.75       48.87     20.93 o 
  -4   4  24      185.60      166.43     16.94 o 
  -3   4  24      189.68      199.38     17.86 o 
  -2   4  24       53.32       51.34      9.01 o 
  -1   4  24      315.92      340.44     18.65 o 
   0   4  24        0.51       -1.10      4.66 o 
   1   4  24      320.67      350.11     16.54 o 
   2   4  24       57.44       21.71     22.09 o 
   3   4  24      193.36      211.15     16.83 o 
   4   4  24      184.91      177.76     15.90 o 
   5   4  24       35.94       14.16     23.81 o 
  -4   5  24       77.68       60.50     16.24 o 
  -3   5  24       69.58       49.72     11.86 o 
  -2   5  24       12.92       24.06     12.92 o 
  -1   5  24      138.10      133.28     10.61 o 
   0   5  24       44.86       38.81      8.53 o 
   1   5  24      137.68      162.75     20.71 o 
   2   5  24       13.25       22.45     13.35 o 
   3   5  24       72.03       50.59     10.96 o 
   4   5  24       81.66       66.07     23.79 o 
  -4   6  24        0.99       12.87     17.27 o 
  -3   6  24      100.04      101.75     14.56 o 
  -2   6  24       33.18       48.72     14.88 o 
  -1   6  24       38.95       51.18      7.52 o 
   0   6  24       92.94       94.29      9.62 o 
   1   6  24       40.97       25.46     11.63 o 
   2   6  24       34.86       34.46     14.14 o 
   3   6  24      101.65       66.24     14.99 o 
   4   6  24        0.88        5.38      8.17 o 
  -3   7  24       19.62       40.50     14.72 o 
  -2   7  24       11.75        3.25     17.33 o 
  -1   7  24        7.69       -1.99      5.39 o 
   0   7  24      189.31      203.05     13.33 o 
   1   7  24        7.91       28.45     12.11 o 
   2   7  24       14.47       17.13     11.51 o 
   3   7  24       19.80       12.61     10.80 o 
  -2   8  24       34.63       56.62     10.16 o 
  -1   8  24      144.66      165.07     15.28 o 
   0   8  24      108.78      110.40      9.97 o 
   1   8  24      146.35      135.37     19.80 o 
   2   8  24       35.64       30.89     12.40 o 
   3   8  24       11.66        5.42     18.74 o 
  -1   9  24      253.29      248.19     17.37 o 
   0   9  24       47.92       28.60      8.18 o 
   1   9  24      258.61      352.83     25.93 o 
   1   0  25      136.98      157.32      9.38 o 
   2   0  25        0.12       -6.03      7.83 o 
   3   0  25        4.83       -9.54     10.84 o 
   4   0  25        0.30        1.17     10.16 o 
  -4   1  25       26.18       35.49     20.20 o 
  -3   1  25      104.22      105.83     14.94 o 
  -2   1  25      176.19      172.90     13.83 o 
  -1   1  25       32.60       26.16      5.99 o 
   0   1  25       32.52       42.84      6.36 o 
   1   1  25       35.32       37.86      6.32 o 
   2   1  25      170.22      176.91     44.48 o 
   3   1  25      103.38       95.95     16.12 o 
   4   1  25       25.37       36.52     10.37 o 
  -4   2  25        4.08       -0.09     14.78 o 
  -3   2  25       27.60       25.93     10.02 o 
  -2   2  25      261.60      226.30     15.49 o 
  -1   2  25       15.97       14.40      5.47 o 
   0   2  25        5.01        0.68      4.91 o 
   1   2  25       16.76       17.56      5.79 o 
   2   2  25      265.79      241.39     21.93 o 
   3   2  25       27.50       28.65     11.04 o 
   4   2  25        5.15       16.89      9.16 o 
   5   2  25       48.17       46.15     24.55 o 
  -4   3  25       33.67       16.87      9.87 o 
  -3   3  25      261.79      237.15     22.49 o 
  -2   3  25       77.02       79.91     10.38 o 
  -1   3  25      132.16      138.16     10.67 o 
   0   3  25       51.07       41.72      7.55 o 
   1   3  25      129.71      113.61     18.42 o 
   2   3  25       77.22       80.81     27.53 o 
   3   3  25      257.91      285.33     21.72 o 
   4   3  25       35.60       37.06     11.70 o 
  -4   4  25       90.69       74.66     19.05 o 
  -3   4  25       41.78       29.62     10.91 o 
  -2   4  25       71.22       89.52     27.02 o 
  -1   4  25      219.31      230.28     12.82 o 
   0   4  25       12.53        6.72      7.63 o 
   1   4  25      222.93      202.78     23.19 o 
   2   4  25       71.21       88.01     12.62 o 
   3   4  25       41.03       50.39     12.67 o 
   4   4  25       90.59       85.94     17.17 o 
  -4   5  25        4.02        4.21      9.85 o 
  -3   5  25       58.42       73.58     13.00 o 
  -2   5  25      107.44       93.33     12.80 o 
  -1   5  25       32.36       28.64      8.77 o 
   0   5  25      154.12      178.75     12.11 o 
   1   5  25       32.04       40.39     13.03 o 
   2   5  25      104.59      110.33     19.66 o 
   3   5  25       59.90       65.57     18.87 o 
   4   5  25        3.37       10.30      8.65 o 
  -3   6  25       42.95       36.06     12.07 o 
  -2   6  25       34.33       57.30     22.15 o 
  -1   6  25       25.17       11.60      7.26 o 
   0   6  25        5.77       12.15      6.30 o 
   1   6  25       26.54       44.63     14.24 o 
   2   6  25       38.33       57.70     16.48 o 
   3   6  25       42.17       47.45     23.75 o 
  -2   7  25        2.38        2.41     14.08 o 
  -1   7  25       60.14       75.49     11.74 o 
   0   7  25      153.74      163.52     12.82 o 
   1   7  25       61.37       83.25     16.37 o 
   2   7  25        1.98       17.90     10.87 o 
   3   7  25       86.24       85.54     26.75 o 
  -1   8  25       63.35       51.76     10.65 o 
   0   8  25      121.25      100.11     11.92 o 
   1   8  25       59.21       89.75     16.33 o 
   0   0  26       75.03       82.90     12.36 o 
   1   0  26       84.86       47.72     15.26 o 
   2   0  26       50.15       60.77     11.46 o 
   3   0  26       28.35       28.94     10.99 o 
   4   0  26      131.56      154.85     17.25 o 
  -4   1  26       12.65       14.20     18.78 o 
  -3   1  26        5.90        0.83     14.93 o 
  -2   1  26        9.41       13.42      8.27 o 
  -1   1  26      224.81      249.25     26.02 o 
   0   1  26       25.36       16.64      5.95 o 
   1   1  26      220.08      181.57     15.92 o 
   2   1  26        8.22        5.89      7.96 o 
   3   1  26        4.95        3.05      9.87 o 
   4   1  26       12.25       11.33      9.72 o 
  -4   2  26       99.11       99.29     14.92 o 
  -3   2  26      141.33      132.51     15.90 o 
  -2   2  26      186.07      162.62     15.91 o 
  -1   2  26      108.84      136.96     34.09 o 
   0   2  26      284.10      290.68     13.57 o 
   1   2  26      115.92      112.61     13.75 o 
   2   2  26      184.61      181.59     19.26 o 
   3   2  26      143.63      143.24     37.85 o 
   4   2  26      101.76       78.97     13.53 o 
  -4   3  26       10.37       29.46     11.36 o 
  -3   3  26       22.24       18.30      9.75 o 
  -2   3  26      111.15      133.49     14.21 o 
  -1   3  26       63.77        8.98      6.19 o 
   0   3  26       12.43       10.17      6.30 o 
   1   3  26       62.34       56.25     15.01 o 
   2   3  26      109.72       98.13     13.28 o 
   3   3  26       20.27       25.54     16.56 o 
   4   3  26        9.87       36.30     11.18 o 
  -3   4  26       96.40       96.35     14.42 o 
  -2   4  26      117.82      123.76     13.57 o 
  -1   4  26       97.02       73.30     11.31 o 
   0   4  26       18.44       28.19      7.03 o 
   1   4  26       96.86      129.89     20.02 o 
   2   4  26      119.02      109.24     20.39 o 
   3   4  26       93.48       97.81     35.37 o 
  -3   5  26       54.86       52.55     12.42 o 
  -2   5  26       23.54       21.74      7.75 o 
  -1   5  26       84.29       82.37     11.79 o 
   0   5  26       84.66       99.13     13.38 o 
   1   5  26       83.68       85.23     16.66 o 
   2   5  26       23.44       41.71     14.64 o 
   3   5  26       50.54       64.85     18.78 o 
  -2   6  26       16.55        6.55      6.03 o 
  -1   6  26       10.14        4.20      7.70 o 
   0   6  26      211.10      213.54     22.64 o 
   1   6  26       11.22        0.41      7.54 o 
  -1   7  26       99.22      101.62     14.69 o 
   0   7  26       47.15       57.33      8.18 o 
   1   7  26       92.58      107.19     17.78 o 
   1   0  27       42.27       31.42     11.12 o 
   2   0  27        0.87        1.05      9.65 o 
   3   0  27       24.38       28.05     11.56 o 
  -3   1  27       16.49        8.52     10.50 o 
  -2   1  27       49.88       66.88     24.31 o 
  -1   1  27      101.15       42.88     34.30 o 
   0   1  27      134.10      135.08     17.77 o 
   1   1  27      109.22      120.95     25.54 o 
   2   1  27       50.14       39.20      9.55 o 
   3   1  27       17.13       -0.93      9.61 o 
  -3   2  27       19.33       34.27     12.02 o 
  -2   2  27        1.38        9.90      6.90 o 
  -1   2  27       11.92        4.07     17.70 o 
   0   2  27        1.24        1.92      6.10 o 
   1   2  27       12.82       33.46     12.93 o 
   2   2  27        1.68       14.53      8.42 o 
   3   2  27       18.09       29.30     13.29 o 
  -3   3  27        1.65        9.22      9.71 o 
  -2   3  27        7.64       29.58      9.66 o 
  -1   3  27        1.19       -2.12      7.05 o 
   0   3  27        0.01        0.15      5.83 o 
   1   3  27        1.13        9.02      9.20 o 
   2   3  27        7.06       -0.83      8.49 o 
   3   3  27        1.67        2.26      9.34 o 
  -3   4  27       17.95        4.78      9.00 o 
  -2   4  27       80.75      106.08     12.51 o 
  -1   4  27       11.29        4.13      7.79 o 
   0   4  27      507.37      557.79     23.60 o 
   1   4  27        9.92        5.33      7.25 o 
   2   4  27       81.18      109.39     18.70 o 
   3   4  27       19.19        0.80     12.39 o 
  -2   5  27       35.94       33.68      8.25 o 
  -1   5  27       78.11       88.88     15.11 o 
   0   5  27       88.53       75.76      8.88 o 
   1   5  27       75.37       67.09     14.97 o 
   2   5  27       35.91       30.59     11.99 o 
  -1   6  27       11.71        9.32      7.72 o 
   0   6  27       38.30       38.27      7.35 o 
   1   6  27       11.35       29.55     11.71 o 
   0   0  28        0.87        3.59      9.67 o 
   1   0  28       18.98       17.11      8.87 o 
   2   0  28        0.02        4.98     13.62 o 
   3   0  28       33.69       30.79     11.03 o 
  -3   1  28       45.56       55.64     18.92 o 
  -2   1  28       57.94       60.87     20.36 o 
  -1   1  28       97.27      104.43     13.27 o 
   0   1  28       71.11       77.51     10.52 o 
   1   1  28       98.09      118.58     33.94 o 
   2   1  28       60.47       52.45     10.09 o 
  -2   2  28      276.31      268.71     17.28 o 
  -1   2  28       75.09       73.85     12.07 o 
   0   2  28      139.62      177.20     13.26 o 
   1   2  28       77.36       90.09     16.86 o 
   2   2  28      276.88      274.21     32.77 o 
  -2   3  28       11.76       22.29      7.36 o 
  -1   3  28       41.64       49.77     13.15 o 
   0   3  28        5.72        4.78      6.11 o 
   1   3  28       41.73       24.60     12.44 o 
   2   3  28       12.13       35.34     11.40 o 
  -1   4  28        8.99        3.00      7.49 o 
   0   4  28       34.27       37.68      7.58 o 
   1   4  28        9.59       13.84     10.59 o 
   1   0  29       28.33       13.33      8.92 o 
  -1   1  29      188.69      186.65     33.40 o 
   0   1  29      184.43      190.16     14.70 o 
   1   1  29      187.32      209.63     24.52 o 
  -1   2  29       32.59       42.65      9.72 o 
   0   2  29        3.09        9.55      6.94 o 
   1   2  29       30.43       41.79     13.36 o 
                                                 
